# Supplementary material for: Restoring cytonuclear harmony: Distinct strategies in Arabidopsis auto‐ and allopolyploids
Source: Plant J. 2025 Aug 28;123(4):e70451. doi: 10.1111/tpj.70451 (PMC12392245; doi:10.1111/tpj.70451)
Supplement: Supplementary file 1 — Data S1. Chloroplast/mitochondria number and volume quantification (Figures 2 and 3) in A. thaliana (At), A. lyrata (Al) and A. thaliana × A. lyrata (At × Al) diploids (2×) and tetraploids (4×). Number of chloroplasts was counted per cell, and number and total volume of mitochondria were calculated per Z stack image (see Experimental Procedures for details). [file TPJ-123-0-s007.xlsx]

## Sheet: chloro_number
Data S1: Chloroplast/mitochondria number and volume quantification (Figures 1 and 2) in A. thaliana (At), A. lyrata (Al) and A. thaliana x A. lyrata (At x Al) diploids (2x) and tetraploids (4x). Number of chloroplasts were counted per cell and number and total volume of mitochondria were calculated per Z stack image respectively (see Methods).
genotype	plant number	ploidy	chloroplast_number
At	4	2x	19
At	4	2x	20
At	4	2x	20
At	5	2x	20
At	2	2x	20
At	6	2x	21
At	3	2x	21
At	4	2x	21
At	3	2x	21
At	4	2x	22
At	4	2x	22
At	3	2x	22
At	6	2x	22
At	6	2x	22
At	3	2x	22
At	5	2x	23
At	1	2x	23
At	2	2x	23
At	2	2x	23
At	3	2x	23
At	1	2x	24
At	4	2x	24
At	2	2x	24
At	6	2x	24
At	4	2x	24
At	6	2x	24
At	3	2x	25
At	4	2x	25
At	4	2x	25
At	4	2x	25
At	3	2x	25
At	5	2x	25
At	4	2x	25
At	3	2x	26
At	3	2x	26
At	3	2x	26
At	2	2x	26
At	3	2x	26
At	1	2x	26
At	4	2x	26
At	4	2x	27
At	5	2x	27
At	4	2x	27
At	5	2x	27
At	5	2x	27
At	5	2x	27
At	1	2x	27
At	2	2x	27
At	4	2x	27
At	4	2x	27
At	1	2x	27
At	3	2x	28
At	6	2x	28
At	5	2x	28
At	3	2x	29
At	6	2x	29
At	1	2x	29
At	5	2x	29
At	3	2x	29
At	4	2x	29
At	4	2x	29
At	1	2x	29
At	2	2x	29
At	2	2x	29
At	2	2x	29
At	6	2x	29
At	1	2x	29
At	2	2x	29
At	3	2x	29
At	4	2x	30
At	6	2x	30
At	3	2x	30
At	5	2x	30
At	3	2x	30
At	2	2x	30
At	2	2x	30
At	5	2x	30
At	3	2x	30
At	6	2x	30
At	1	2x	30
At	2	2x	30
At	2	2x	30
At	2	2x	30
At	1	2x	31
At	6	2x	31
At	2	2x	31
At	1	2x	31
At	5	2x	31
At	6	2x	31
At	3	2x	32
At	1	2x	32
At	5	2x	32
At	3	2x	32
At	5	2x	32
At	1	2x	32
At	1	2x	32
At	1	2x	32
At	1	2x	33
At	5	2x	33
At	5	2x	33
At	4	2x	33
At	2	2x	33
At	1	2x	33
At	6	2x	33
At	6	2x	33
At	6	2x	33
At	4	2x	34
At	2	2x	34
At	3	2x	34
At	1	2x	34
At	6	2x	34
At	3	2x	34
At	3	2x	34
At	4	2x	34
At	6	2x	34
At	5	2x	35
At	2	2x	35
At	2	2x	35
At	6	2x	35
At	3	2x	35
At	2	2x	35
At	6	2x	35
At	5	2x	35
At	5	2x	35
At	5	2x	36
At	6	2x	36
At	5	2x	36
At	5	2x	37
At	1	2x	37
At	1	2x	37
At	5	2x	37
At	1	2x	37
At	5	2x	37
At	4	2x	38
At	5	2x	39
At	2	2x	39
At	3	2x	39
At	6	2x	39
At	4	2x	39
At	6	2x	39
At	6	2x	40
At	6	2x	40
At	1	2x	40
At	1	2x	41
At	2	2x	41
At	2	2x	44
At	1	2x	45
At	1	2x	47
At	2	2x	47
At	6	2x	50
At	3	4x	28
At	6	4x	28
At	2	4x	28
At	6	4x	28
At	6	4x	30
At	6	4x	30
At	2	4x	30
At	5	4x	31
At	3	4x	31
At	2	4x	31
At	5	4x	32
At	4	4x	32
At	2	4x	32
At	6	4x	33
At	3	4x	34
At	1	4x	34
At	1	4x	34
At	2	4x	34
At	2	4x	34
At	5	4x	34
At	4	4x	35
At	2	4x	35
At	5	4x	35
At	3	4x	35
At	4	4x	35
At	2	4x	35
At	4	4x	35
At	5	4x	35
At	6	4x	35
At	4	4x	35
At	4	4x	35
At	5	4x	35
At	1	4x	36
At	6	4x	36
At	4	4x	36
At	5	4x	36
At	3	4x	36
At	1	4x	37
At	3	4x	37
At	4	4x	37
At	2	4x	37
At	2	4x	37
At	3	4x	37
At	5	4x	37
At	1	4x	38
At	5	4x	38
At	2	4x	38
At	6	4x	38
At	5	4x	39
At	3	4x	39
At	4	4x	39
At	4	4x	39
At	4	4x	39
At	3	4x	40
At	6	4x	40
At	4	4x	40
At	5	4x	40
At	1	4x	40
At	2	4x	40
At	6	4x	40
At	2	4x	41
At	4	4x	41
At	1	4x	41
At	5	4x	41
At	5	4x	41
At	3	4x	42
At	5	4x	42
At	5	4x	42
At	5	4x	42
At	5	4x	42
At	6	4x	43
At	4	4x	43
At	4	4x	43
At	5	4x	43
At	6	4x	43
At	2	4x	43
At	3	4x	44
At	1	4x	44
At	6	4x	44
At	5	4x	44
At	6	4x	44
At	6	4x	44
At	2	4x	45
At	6	4x	45
At	1	4x	45
At	2	4x	46
At	6	4x	46
At	2	4x	46
At	4	4x	46
At	6	4x	46
At	3	4x	46
At	6	4x	47
At	1	4x	47
At	4	4x	47
At	4	4x	47
At	4	4x	47
At	6	4x	47
At	3	4x	48
At	6	4x	48
At	5	4x	48
At	2	4x	48
At	1	4x	48
At	2	4x	49
At	1	4x	49
At	2	4x	49
At	3	4x	49
At	6	4x	49
At	2	4x	49
At	3	4x	49
At	4	4x	50
At	5	4x	50
At	1	4x	51
At	1	4x	52
At	3	4x	53
At	2	4x	53
At	3	4x	53
At	5	4x	53
At	4	4x	54
At	1	4x	54
At	3	4x	54
At	1	4x	54
At	1	4x	55
At	1	4x	56
At	5	4x	56
At	3	4x	56
At	4	4x	57
At	1	4x	57
At	6	4x	58
At	1	4x	58
At	1	4x	58
At	4	4x	60
At	3	4x	60
At	1	C4 4x	39
At	1	C4 4x	46
At	1	C4 4x	49
At	1	C4 4x	51
At	1	C4 4x	55
At	1	C4 4x	56
At	1	C4 4x	56
At	1	C4 4x	57
At	1	C4 4x	58
At	1	C4 4x	60
At	1	C4 4x	60
At	1	C4 4x	61
At	1	C4 4x	61
At	1	C4 4x	62
At	1	C4 4x	63
At	1	C4 4x	65
At	1	C4 4x	65
At	1	C4 4x	65
At	1	C4 4x	68
At	1	C4 4x	69
At	1	C4 4x	70
At	1	C4 4x	74
At	1	C4 4x	74
At	1	C4 4x	78
At	1	C4 4x	79
At	2	C4 4x	39
At	2	C4 4x	41
At	2	C4 4x	44
At	2	C4 4x	45
At	2	C4 4x	50
At	2	C4 4x	51
At	2	C4 4x	53
At	2	C4 4x	55
At	2	C4 4x	60
At	2	C4 4x	60
At	2	C4 4x	60
At	2	C4 4x	61
At	2	C4 4x	61
At	2	C4 4x	61
At	2	C4 4x	64
At	2	C4 4x	65
At	2	C4 4x	67
At	2	C4 4x	67
At	2	C4 4x	67
At	2	C4 4x	68
At	2	C4 4x	69
At	2	C4 4x	70
At	2	C4 4x	72
At	2	C4 4x	74
At	2	C4 4x	75
At	3	C4 4x	39
At	3	C4 4x	44
At	3	C4 4x	51
At	3	C4 4x	55
At	3	C4 4x	55
At	3	C4 4x	57
At	3	C4 4x	57
At	3	C4 4x	58
At	3	C4 4x	58
At	3	C4 4x	60
At	3	C4 4x	60
At	3	C4 4x	61
At	3	C4 4x	62
At	3	C4 4x	62
At	3	C4 4x	63
At	3	C4 4x	64
At	3	C4 4x	64
At	3	C4 4x	65
At	3	C4 4x	65
At	3	C4 4x	65
At	3	C4 4x	66
At	3	C4 4x	66
At	3	C4 4x	68
At	3	C4 4x	71
At	3	C4 4x	73
At	4	C4 4x	46
At	4	C4 4x	48
At	4	C4 4x	50
At	4	C4 4x	51
At	4	C4 4x	51
At	4	C4 4x	54
At	4	C4 4x	55
At	4	C4 4x	56
At	4	C4 4x	58
At	4	C4 4x	59
At	4	C4 4x	60
At	4	C4 4x	60
At	4	C4 4x	61
At	4	C4 4x	61
At	4	C4 4x	61
At	4	C4 4x	62
At	4	C4 4x	65
At	4	C4 4x	68
At	4	C4 4x	68
At	4	C4 4x	70
At	4	C4 4x	70
At	4	C4 4x	70
At	4	C4 4x	74
At	5	C4 4x	35
At	5	C4 4x	38
At	5	C4 4x	41
At	5	C4 4x	44
At	5	C4 4x	47
At	5	C4 4x	47
At	5	C4 4x	47
At	5	C4 4x	47
At	5	C4 4x	50
At	5	C4 4x	51
At	5	C4 4x	52
At	5	C4 4x	52
At	5	C4 4x	52
At	5	C4 4x	54
At	5	C4 4x	54
At	5	C4 4x	56
At	5	C4 4x	59
At	5	C4 4x	60
At	5	C4 4x	60
At	5	C4 4x	60
At	5	C4 4x	61
At	5	C4 4x	64
At	5	C4 4x	70
At	5	C4 4x	70
At	5	C4 4x	72
At	6	C4 4x	44
At	6	C4 4x	45
At	6	C4 4x	47
At	6	C4 4x	50
At	6	C4 4x	53
At	6	C4 4x	54
At	6	C4 4x	56
At	6	C4 4x	57
At	6	C4 4x	61
At	6	C4 4x	61
At	6	C4 4x	61
At	6	C4 4x	65
At	6	C4 4x	65
At	6	C4 4x	66
At	6	C4 4x	67
At	6	C4 4x	67
At	6	C4 4x	69
At	6	C4 4x	70
At	6	C4 4x	70
At	6	C4 4x	71
At	6	C4 4x	72
At	6	C4 4x	73
At	6	C4 4x	75
At	6	C4 4x	78
At	6	C4 4x	79
Al	2	2x	23
Al	5	2x	28
Al	2	2x	29
Al	2	2x	30
Al	2	2x	30
Al	2	2x	31
Al	2	2x	31
Al	5	2x	31
Al	2	2x	31
Al	2	2x	31
Al	5	2x	31
Al	5	2x	32
Al	2	2x	32
Al	5	2x	33
Al	16	2x	33
Al	5	2x	33
Al	3	2x	33
Al	5	2x	33
Al	3	2x	34
Al	3	2x	34
Al	16	2x	34
Al	5	2x	35
Al	3	2x	35
Al	2	2x	35
Al	5	2x	35
Al	2	2x	35
Al	2	2x	35
Al	3	2x	35
Al	5	2x	35
Al	2	2x	36
Al	4	2x	37
Al	2	2x	37
Al	4	2x	37
Al	5	2x	37
Al	3	2x	38
Al	3	2x	38
Al	4	2x	38
Al	4	2x	38
Al	3	2x	38
Al	5	2x	38
Al	5	2x	38
Al	5	2x	38
Al	3	2x	39
Al	2	2x	39
Al	16	2x	39
Al	2	2x	39
Al	2	2x	39
Al	2	2x	39
Al	4	2x	39
Al	4	2x	39
Al	3	2x	40
Al	3	2x	40
Al	4	2x	40
Al	2	2x	40
Al	2	2x	40
Al	5	2x	41
Al	2	2x	41
Al	4	2x	41
Al	5	2x	41
Al	3	2x	41
Al	4	2x	41
Al	4	2x	42
Al	16	2x	42
Al	3	2x	42
Al	2	2x	42
Al	5	2x	42
Al	5	2x	42
Al	3	2x	42
Al	4	2x	42
Al	16	2x	43
Al	5	2x	43
Al	3	2x	43
Al	3	2x	43
Al	4	2x	43
Al	4	2x	43
Al	4	2x	43
Al	4	2x	44
Al	5	2x	44
Al	2	2x	44
Al	3	2x	44
Al	2	2x	44
Al	5	2x	44
Al	16	2x	44
Al	5	2x	44
Al	2	2x	44
Al	4	2x	45
Al	4	2x	45
Al	3	2x	45
Al	5	2x	45
Al	5	2x	45
Al	2	2x	45
Al	3	2x	45
Al	3	2x	45
Al	4	2x	45
Al	16	2x	45
Al	4	2x	45
Al	3	2x	45
Al	5	2x	45
Al	16	2x	46
Al	4	2x	46
Al	4	2x	46
Al	4	2x	47
Al	4	2x	47
Al	3	2x	47
Al	4	2x	47
Al	16	2x	47
Al	5	2x	47
Al	3	2x	48
Al	16	2x	49
Al	2	2x	49
Al	16	2x	49
Al	3	2x	50
Al	5	2x	50
Al	3	2x	50
Al	5	2x	51
Al	4	2x	52
Al	16	2x	52
Al	4	2x	52
Al	3	2x	53
Al	16	2x	53
Al	4	2x	53
Al	4	2x	53
Al	5	2x	54
Al	5	2x	55
Al	4	2x	55
Al	16	2x	56
Al	5	2x	57
Al	16	2x	58
Al	16	2x	58
Al	5	2x	58
Al	2	2x	58
Al	4	2x	59
Al	16	2x	59
Al	5	2x	60
Al	4	2x	60
Al	16	2x	60
Al	4	2x	60
Al	16	2x	61
Al	3	2x	62
Al	4	2x	63
Al	16	2x	64
Al	4	2x	65
Al	16	2x	66
Al	3	2x	67
Al	4	2x	68
Al	3	2x	70
Al	16	2x	71
Al	16	2x	73
Al	16	2x	73
Al	1	2x	76
Al	15	4x	32
Al	2	4x	34
Al	1	4x	35
Al	15	4x	36
Al	15	4x	36
Al	15	4x	37
Al	1	4x	38
Al	15	4x	38
Al	15	4x	39
Al	15	4x	39
Al	15	4x	39
Al	2	4x	39
Al	15	4x	40
Al	15	4x	40
Al	2	4x	40
Al	15	4x	41
Al	2	4x	41
Al	15	4x	41
Al	15	4x	41
Al	15	4x	41
Al	2	4x	42
Al	15	4x	43
Al	1	4x	43
Al	1	4x	43
Al	1	4x	43
Al	1	4x	43
Al	2	4x	44
Al	1	4x	44
Al	1	4x	44
Al	2	4x	44
Al	2	4x	44
Al	15	4x	45
Al	15	4x	45
Al	1	4x	45
Al	15	4x	45
Al	1	4x	45
Al	2	4x	45
Al	1	4x	46
Al	2	4x	46
Al	15	4x	46
Al	2	4x	47
Al	2	4x	47
Al	15	4x	47
Al	1	4x	47
Al	15	4x	49
Al	2	4x	49
Al	1	4x	49
Al	15	4x	50
Al	2	4x	50
Al	1	4x	50
Al	15	4x	51
Al	2	4x	51
Al	15	4x	51
Al	15	4x	51
Al	15	4x	51
Al	1	4x	52
Al	2	4x	52
Al	1	4x	52
Al	15	4x	52
Al	1	4x	53
Al	15	4x	53
Al	15	4x	53
Al	1	4x	53
Al	15	4x	53
Al	2	4x	53
Al	2	4x	53
Al	15	4x	55
Al	1	4x	55
Al	15	4x	55
Al	2	4x	55
Al	1	4x	56
Al	2	4x	56
Al	2	4x	56
Al	2	4x	56
Al	2	4x	56
Al	1	4x	56
Al	2	4x	56
Al	1	4x	57
Al	1	4x	57
Al	1	4x	57
Al	15	4x	58
Al	1	4x	58
Al	2	4x	58
Al	1	4x	58
Al	2	4x	58
Al	1	4x	59
Al	1	4x	59
Al	1	4x	59
Al	2	4x	59
Al	1	4x	59
Al	1	4x	59
Al	2	4x	60
Al	2	4x	60
Al	2	4x	60
Al	1	4x	60
Al	2	4x	61
Al	1	4x	61
Al	1	4x	62
Al	1	4x	62
Al	1	4x	62
Al	2	4x	64
Al	2	4x	64
Al	2	4x	65
Al	15	4x	65
Al	1	4x	66
Al	2	4x	66
Al	2	4x	66
Al	1	4x	66
Al	2	4x	67
Al	15	4x	67
Al	2	4x	67
Al	15	4x	67
Al	15	4x	69
Al	15	4x	70
Al	2	4x	70
Al	1	4x	72
Al	15	4x	72
Al	2	4x	74
Al	2	4x	74
Al	1	4x	76
Al	15	4x	79
Al	15	4x	80
Al	2	4x	85
Al	15	4x	88
Al	15	4x	95
AtxAl	1	2x	37
AtxAl	1	2x	37
AtxAl	1	2x	38
AtxAl	1	2x	40
AtxAl	1	2x	40
AtxAl	1	2x	42
AtxAl	1	2x	42
AtxAl	1	2x	42
AtxAl	1	2x	44
AtxAl	1	2x	44
AtxAl	1	2x	45
AtxAl	1	2x	45
AtxAl	1	2x	46
AtxAl	1	2x	46
AtxAl	1	2x	48
AtxAl	1	2x	49
AtxAl	1	2x	50
AtxAl	1	2x	50
AtxAl	1	2x	50
AtxAl	1	2x	54
AtxAl	1	2x	54
AtxAl	1	2x	54
AtxAl	1	2x	55
AtxAl	1	2x	56
AtxAl	1	2x	60
AtxAl	2	2x	35
AtxAl	2	2x	43
AtxAl	2	2x	45
AtxAl	2	2x	45
AtxAl	2	2x	45
AtxAl	2	2x	46
AtxAl	2	2x	46
AtxAl	2	2x	47
AtxAl	2	2x	49
AtxAl	2	2x	49
AtxAl	2	2x	50
AtxAl	2	2x	51
AtxAl	2	2x	51
AtxAl	2	2x	52
AtxAl	2	2x	52
AtxAl	2	2x	53
AtxAl	2	2x	54
AtxAl	2	2x	55
AtxAl	2	2x	56
AtxAl	2	2x	58
AtxAl	2	2x	58
AtxAl	2	2x	59
AtxAl	2	2x	59
AtxAl	2	2x	60
AtxAl	2	2x	65
AtxAl	3	2x	36
AtxAl	3	2x	36
AtxAl	3	2x	43
AtxAl	3	2x	45
AtxAl	3	2x	45
AtxAl	3	2x	46
AtxAl	3	2x	46
AtxAl	3	2x	47
AtxAl	3	2x	48
AtxAl	3	2x	50
AtxAl	3	2x	51
AtxAl	3	2x	51
AtxAl	3	2x	52
AtxAl	3	2x	53
AtxAl	3	2x	54
AtxAl	3	2x	56
AtxAl	3	2x	57
AtxAl	3	2x	58
AtxAl	3	2x	58
AtxAl	3	2x	59
AtxAl	3	2x	59
AtxAl	3	2x	60
AtxAl	3	2x	62
AtxAl	3	2x	68
AtxAl	4	2x	36
AtxAl	4	2x	40
AtxAl	4	2x	41
AtxAl	4	2x	42
AtxAl	4	2x	43
AtxAl	4	2x	43
AtxAl	4	2x	45
AtxAl	4	2x	47
AtxAl	4	2x	48
AtxAl	4	2x	53
AtxAl	4	2x	56
AtxAl	4	2x	58
AtxAl	4	2x	59
AtxAl	4	2x	59
AtxAl	4	2x	62
AtxAl	4	2x	64
AtxAl	4	2x	64
AtxAl	4	2x	64
AtxAl	4	2x	64
AtxAl	4	2x	65
AtxAl	4	2x	68
AtxAl	4	2x	69
AtxAl	4	2x	69
AtxAl	4	2x	70
AtxAl	5	2x	38
AtxAl	5	2x	43
AtxAl	5	2x	49
AtxAl	5	2x	49
AtxAl	5	2x	51
AtxAl	5	2x	51
AtxAl	5	2x	52
AtxAl	5	2x	55
AtxAl	5	2x	55
AtxAl	5	2x	56
AtxAl	5	2x	57
AtxAl	5	2x	58
AtxAl	5	2x	61
AtxAl	5	2x	62
AtxAl	5	2x	63
AtxAl	5	2x	65
AtxAl	5	2x	65
AtxAl	5	2x	67
AtxAl	5	2x	68
AtxAl	5	2x	69
AtxAl	5	2x	69
AtxAl	5	2x	70
AtxAl	5	2x	71
AtxAl	5	4x	42
AtxAl	5	4x	42
AtxAl	5	4x	42
AtxAl	4	4x	43
AtxAl	2	4x	44
AtxAl	5	4x	45
AtxAl	5	4x	45
AtxAl	5	4x	45
AtxAl	4	4x	45
AtxAl	2	4x	46
AtxAl	5	4x	48
AtxAl	2	4x	48
AtxAl	5	4x	49
AtxAl	4	4x	49
AtxAl	5	4x	49
AtxAl	2	4x	52
AtxAl	5	4x	52
AtxAl	5	4x	53
AtxAl	2	4x	53
AtxAl	2	4x	54
AtxAl	2	4x	54
AtxAl	4	4x	55
AtxAl	2	4x	55
AtxAl	4	4x	55
AtxAl	2	4x	55
AtxAl	2	4x	56
AtxAl	4	4x	56
AtxAl	5	4x	56
AtxAl	5	4x	56
AtxAl	5	4x	56
AtxAl	5	4x	57
AtxAl	4	4x	57
AtxAl	5	4x	58
AtxAl	5	4x	58
AtxAl	4	4x	58
AtxAl	5	4x	58
AtxAl	5	4x	59
AtxAl	2	4x	59
AtxAl	4	4x	59
AtxAl	5	4x	60
AtxAl	5	4x	60
AtxAl	4	4x	60
AtxAl	2	4x	61
AtxAl	4	4x	61
AtxAl	5	4x	61
AtxAl	5	4x	61
AtxAl	4	4x	62
AtxAl	2	4x	62
AtxAl	2	4x	62
AtxAl	5	4x	63
AtxAl	5	4x	63
AtxAl	2	4x	63
AtxAl	5	4x	63
AtxAl	5	4x	63
AtxAl	2	4x	63
AtxAl	4	4x	64
AtxAl	4	4x	64
AtxAl	5	4x	65
AtxAl	5	4x	65
AtxAl	4	4x	65
AtxAl	5	4x	67
AtxAl	5	4x	68
AtxAl	5	4x	69
AtxAl	5	4x	69
AtxAl	4	4x	71
AtxAl	2	4x	71
AtxAl	5	4x	72
AtxAl	4	4x	73
AtxAl	4	4x	74
AtxAl	5	4x	75
AtxAl	5	4x	76
AtxAl	5	4x	78
AtxAl	4	4x	78
AtxAl	5	4x	79
AtxAl	5	4x	80

## Sheet: chloro_volume
genotype	plant number	ploidy	chloroplast_volume [µm3]
At	6	2x	29
At	4	2x	34
At	6	2x	35
At	5	2x	36
At	4	2x	37
At	4	2x	38
At	1	2x	41
At	6	2x	42
At	6	2x	43
At	1	2x	45
At	5	2x	45
At	4	2x	46
At	1	2x	46
At	5	2x	46
At	1	2x	48
At	4	2x	50
At	6	2x	50
At	4	2x	52
At	6	2x	52
At	4	2x	52
At	1	2x	54
At	6	2x	56
At	6	2x	58
At	1	2x	58
At	1	2x	58
At	5	2x	59
At	1	2x	60
At	1	2x	60
At	6	2x	60
At	4	2x	61
At	5	2x	62
At	1	2x	62
At	4	2x	62
At	1	2x	62
At	4	2x	63
At	1	2x	63
At	1	2x	63
At	1	2x	63
At	1	2x	65
At	1	2x	65
At	1	2x	66
At	1	2x	66
At	5	2x	66
At	4	2x	67
At	1	2x	67
At	1	2x	67
At	1	2x	67
At	6	2x	69
At	5	2x	69
At	1	2x	71
At	5	2x	71
At	1	2x	72
At	4	2x	73
At	6	2x	74
At	4	2x	74
At	1	2x	75
At	5	2x	75
At	1	2x	75
At	5	2x	75
At	2	2x	76
At	2	2x	77
At	4	2x	77
At	2	2x	78
At	6	2x	78
At	6	2x	78
At	5	2x	79
At	2	2x	79
At	2	2x	79
At	4	2x	80
At	2	2x	81
At	5	2x	81
At	5	2x	82
At	4	2x	83
At	5	2x	83
At	2	2x	83
At	4	2x	85
At	2	2x	85
At	2	2x	86
At	2	2x	87
At	2	2x	87
At	2	2x	87
At	5	2x	87
At	2	2x	88
At	2	2x	89
At	6	2x	89
At	5	2x	90
At	2	2x	90
At	2	2x	90
At	2	2x	91
At	2	2x	91
At	5	2x	91
At	2	2x	92
At	4	2x	92
At	2	2x	92
At	5	2x	93
At	4	2x	93
At	2	2x	94
At	2	2x	94
At	2	2x	94
At	2	2x	95
At	2	2x	96
At	3	2x	96
At	3	2x	98
At	3	2x	98
At	3	2x	98
At	4	2x	98
At	3	2x	99
At	5	2x	100
At	3	2x	101
At	6	2x	103
At	6	2x	104
At	3	2x	105
At	6	2x	106
At	6	2x	107
At	5	2x	107
At	6	2x	108
At	6	2x	108
At	5	2x	109
At	6	2x	110
At	3	2x	111
At	3	2x	111
At	3	2x	114
At	5	2x	114
At	3	2x	115
At	4	2x	116
At	4	2x	117
At	3	2x	117
At	3	2x	118
At	3	2x	121
At	3	2x	121
At	3	2x	122
At	5	2x	123
At	6	2x	123
At	3	2x	126
At	3	2x	127
At	3	2x	127
At	3	2x	129
At	5	2x	129
At	4	2x	129
At	4	2x	131
At	6	2x	138
At	5	2x	141
At	3	2x	142
At	6	2x	148
At	3	2x	151
At	3	2x	152
At	3	2x	159
At	1	4x	20
At	5	4x	21
At	4	4x	22
At	4	4x	23
At	1	4x	24
At	1	4x	24
At	4	4x	25
At	4	4x	25
At	5	4x	25
At	1	4x	25
At	1	4x	26
At	5	4x	28
At	1	4x	29
At	4	4x	30
At	5	4x	31
At	1	4x	31
At	1	4x	31
At	4	4x	32
At	5	4x	33
At	1	4x	33
At	4	4x	34
At	1	4x	34
At	4	4x	35
At	6	4x	35
At	1	4x	36
At	5	4x	36
At	1	4x	37
At	5	4x	38
At	1	4x	38
At	1	4x	38
At	1	4x	39
At	1	4x	41
At	1	4x	43
At	1	4x	43
At	4	4x	43
At	1	4x	43
At	6	4x	45
At	1	4x	45
At	5	4x	46
At	6	4x	46
At	6	4x	47
At	5	4x	48
At	1	4x	48
At	4	4x	49
At	1	4x	49
At	1	4x	50
At	6	4x	52
At	1	4x	52
At	1	4x	53
At	6	4x	53
At	2	4x	54
At	5	4x	55
At	2	4x	55
At	2	4x	56
At	2	4x	56
At	2	4x	56
At	2	4x	56
At	2	4x	56
At	6	4x	57
At	6	4x	57
At	2	4x	58
At	5	4x	58
At	4	4x	58
At	4	4x	59
At	2	4x	59
At	5	4x	60
At	3	4x	61
At	2	4x	61
At	3	4x	62
At	2	4x	63
At	6	4x	63
At	6	4x	64
At	5	4x	66
At	2	4x	67
At	2	4x	67
At	5	4x	67
At	5	4x	69
At	4	4x	70
At	4	4x	70
At	5	4x	71
At	5	4x	72
At	4	4x	72
At	4	4x	72
At	2	4x	73
At	2	4x	73
At	4	4x	74
At	3	4x	74
At	5	4x	74
At	3	4x	76
At	5	4x	78
At	2	4x	80
At	4	4x	82
At	6	4x	84
At	5	4x	84
At	4	4x	85
At	4	4x	86
At	4	4x	86
At	4	4x	86
At	5	4x	86
At	2	4x	87
At	3	4x	88
At	5	4x	88
At	6	4x	88
At	2	4x	89
At	3	4x	92
At	6	4x	92
At	5	4x	92
At	2	4x	93
At	2	4x	94
At	2	4x	94
At	5	4x	96
At	2	4x	96
At	2	4x	96
At	2	4x	98
At	2	4x	99
At	3	4x	101
At	6	4x	103
At	3	4x	105
At	3	4x	105
At	3	4x	108
At	6	4x	110
At	5	4x	110
At	3	4x	111
At	3	4x	113
At	6	4x	115
At	6	4x	116
At	3	4x	118
At	4	4x	119
At	3	4x	121
At	3	4x	128
At	3	4x	130
At	6	4x	132
At	6	4x	134
At	6	4x	135
At	3	4x	135
At	3	4x	140
At	6	4x	141
At	4	4x	143
At	3	4x	147
At	3	4x	149
At	6	4x	152
At	6	4x	153
At	3	4x	155
At	6	4x	156
At	3	4x	157
At	3	4x	163
At	3	C4 4x	27
At	1	C4 4x	29
At	3	C4 4x	30
At	1	C4 4x	31
At	1	C4 4x	31
At	5	C4 4x	31
At	5	C4 4x	34
At	6	C4 4x	37
At	3	C4 4x	38
At	3	C4 4x	38
At	5	C4 4x	40
At	1	C4 4x	40
At	2	C4 4x	40
At	6	C4 4x	40
At	3	C4 4x	41
At	2	C4 4x	42
At	3	C4 4x	43
At	5	C4 4x	43
At	5	C4 4x	45
At	6	C4 4x	45
At	3	C4 4x	46
At	6	C4 4x	46
At	5	C4 4x	47
At	3	C4 4x	48
At	3	C4 4x	49
At	4	C4 4x	49
At	3	C4 4x	49
At	1	C4 4x	50
At	5	C4 4x	50
At	1	C4 4x	50
At	6	C4 4x	51
At	6	C4 4x	51
At	4	C4 4x	52
At	6	C4 4x	52
At	5	C4 4x	53
At	5	C4 4x	53
At	5	C4 4x	54
At	2	C4 4x	54
At	3	C4 4x	55
At	3	C4 4x	55
At	6	C4 4x	55
At	3	C4 4x	56
At	2	C4 4x	56
At	1	C4 4x	56
At	1	C4 4x	56
At	1	C4 4x	58
At	6	C4 4x	58
At	5	C4 4x	60
At	2	C4 4x	60
At	4	C4 4x	60
At	1	C4 4x	61
At	3	C4 4x	62
At	6	C4 4x	62
At	5	C4 4x	63
At	4	C4 4x	63
At	2	C4 4x	63
At	4	C4 4x	63
At	4	C4 4x	64
At	3	C4 4x	64
At	2	C4 4x	64
At	2	C4 4x	64
At	2	C4 4x	65
At	6	C4 4x	65
At	4	C4 4x	65
At	2	C4 4x	65
At	2	C4 4x	65
At	1	C4 4x	66
At	4	C4 4x	66
At	2	C4 4x	66
At	6	C4 4x	66
At	1	C4 4x	66
At	6	C4 4x	67
At	6	C4 4x	68
At	4	C4 4x	69
At	4	C4 4x	69
At	3	C4 4x	69
At	3	C4 4x	70
At	2	C4 4x	70
At	3	C4 4x	71
At	1	C4 4x	71
At	4	C4 4x	71
At	1	C4 4x	74
At	2	C4 4x	74
At	2	C4 4x	74
At	4	C4 4x	74
At	5	C4 4x	75
At	5	C4 4x	75
At	4	C4 4x	76
At	3	C4 4x	76
At	3	C4 4x	76
At	1	C4 4x	77
At	5	C4 4x	79
At	6	C4 4x	80
At	3	C4 4x	81
At	4	C4 4x	81
At	4	C4 4x	82
At	1	C4 4x	82
At	6	C4 4x	82
At	6	C4 4x	82
At	5	C4 4x	84
At	1	C4 4x	84
At	6	C4 4x	85
At	4	C4 4x	85
At	4	C4 4x	87
At	5	C4 4x	87
At	6	C4 4x	88
At	6	C4 4x	88
At	4	C4 4x	88
At	3	C4 4x	89
At	6	C4 4x	89
At	1	C4 4x	90
At	2	C4 4x	91
At	2	C4 4x	91
At	1	C4 4x	92
At	5	C4 4x	92
At	3	C4 4x	92
At	6	C4 4x	93
At	2	C4 4x	93
At	1	C4 4x	94
At	2	C4 4x	94
At	6	C4 4x	94
At	1	C4 4x	95
At	1	C4 4x	95
At	2	C4 4x	96
At	5	C4 4x	99
At	2	C4 4x	100
At	1	C4 4x	102
At	5	C4 4x	103
At	3	C4 4x	103
At	5	C4 4x	105
At	4	C4 4x	105
At	4	C4 4x	106
At	4	C4 4x	110
At	5	C4 4x	112
At	5	C4 4x	117
At	5	C4 4x	121
At	2	C4 4x	121
At	5	C4 4x	122
At	2	C4 4x	123
At	4	C4 4x	124
At	1	C4 4x	124
At	4	C4 4x	127
At	1	C4 4x	133
At	4	C4 4x	135
At	6	C4 4x	143
At	3	C4 4x	146
At	4	C4 4x	149
At	2	C4 4x	150
Al	5	2x	33
Al	5	2x	34
Al	16	2x	34
Al	5	2x	37
Al	2	2x	44
Al	2	2x	45
Al	5	2x	46
Al	6	2x	46
Al	3	2x	46
Al	16	2x	47
Al	4	2x	47
Al	16	2x	48
Al	2	2x	48
Al	2	2x	49
Al	5	2x	53
Al	3	2x	54
Al	16	2x	55
Al	6	2x	55
Al	2	2x	56
Al	5	2x	56
Al	4	2x	58
Al	3	2x	58
Al	16	2x	61
Al	3	2x	63
Al	2	2x	64
Al	6	2x	65
Al	5	2x	65
Al	4	2x	66
Al	5	2x	67
Al	2	2x	67
Al	16	2x	68
Al	6	2x	68
Al	6	2x	72
Al	3	2x	72
Al	2	2x	73
Al	5	2x	74
Al	5	2x	76
Al	16	2x	76
Al	2	2x	77
Al	2	2x	77
Al	5	2x	79
Al	3	2x	82
Al	3	2x	83
Al	6	2x	84
Al	4	2x	86
Al	2	2x	87
Al	2	2x	87
Al	5	2x	88
Al	6	2x	88
Al	2	2x	88
Al	2	2x	88
Al	6	2x	89
Al	16	2x	89
Al	5	2x	90
Al	6	2x	90
Al	4	2x	91
Al	2	2x	91
Al	16	2x	91
Al	5	2x	93
Al	2	2x	94
Al	6	2x	94
Al	6	2x	95
Al	4	2x	95
Al	3	2x	95
Al	3	2x	97
Al	4	2x	98
Al	16	2x	98
Al	4	2x	98
Al	4	2x	99
Al	3	2x	100
Al	6	2x	101
Al	3	2x	102
Al	5	2x	102
Al	6	2x	102
Al	4	2x	102
Al	5	2x	102
Al	16	2x	103
Al	2	2x	103
Al	2	2x	105
Al	3	2x	105
Al	5	2x	105
Al	3	2x	108
Al	5	2x	109
Al	2	2x	109
Al	16	2x	110
Al	16	2x	111
Al	3	2x	111
Al	6	2x	113
Al	16	2x	113
Al	2	2x	116
Al	6	2x	117
Al	2	2x	120
Al	6	2x	120
Al	6	2x	122
Al	3	2x	122
Al	4	2x	122
Al	6	2x	122
Al	4	2x	122
Al	6	2x	123
Al	5	2x	123
Al	6	2x	124
Al	6	2x	124
Al	6	2x	124
Al	4	2x	125
Al	3	2x	126
Al	16	2x	126
Al	2	2x	126
Al	4	2x	128
Al	2	2x	130
Al	4	2x	131
Al	3	2x	132
Al	6	2x	133
Al	16	2x	134
Al	4	2x	134
Al	4	2x	134
Al	4	2x	138
Al	4	2x	138
Al	4	2x	139
Al	6	2x	141
Al	3	2x	145
Al	16	2x	146
Al	16	2x	146
Al	5	2x	150
Al	16	2x	155
Al	16	2x	161
Al	3	2x	162
Al	5	2x	162
Al	3	2x	163
Al	4	2x	163
Al	3	2x	163
Al	3	2x	163
Al	5	2x	167
Al	16	2x	168
Al	4	2x	172
Al	2	2x	173
Al	5	2x	178
Al	6	2x	182
Al	16	2x	186
Al	4	2x	187
Al	4	2x	188
Al	3	2x	189
Al	2	2x	192
Al	16	2x	195
Al	16	2x	195
Al	16	2x	197
Al	5	2x	203
Al	3	2x	203
Al	3	2x	217
Al	4	2x	228
Al	15	4x	39
Al	1	4x	44
Al	2	4x	46
Al	1	4x	46
Al	1	4x	46
Al	15	4x	48
Al	1	4x	52
Al	15	4x	52
Al	15	4x	53
Al	15	4x	53
Al	15	4x	55
Al	1	4x	56
Al	15	4x	57
Al	2	4x	59
Al	1	4x	60
Al	15	4x	60
Al	1	4x	61
Al	15	4x	61
Al	1	4x	62
Al	2	4x	64
Al	15	4x	66
Al	2	4x	67
Al	15	4x	67
Al	15	4x	68
Al	2	4x	69
Al	1	4x	69
Al	15	4x	69
Al	2	4x	69
Al	1	4x	70
Al	15	4x	71
Al	15	4x	71
Al	15	4x	71
Al	15	4x	72
Al	1	4x	72
Al	1	4x	74
Al	15	4x	75
Al	15	4x	75
Al	1	4x	77
Al	1	4x	79
Al	15	4x	79
Al	1	4x	79
Al	1	4x	80
Al	1	4x	80
Al	15	4x	81
Al	2	4x	81
Al	1	4x	82
Al	1	4x	82
Al	1	4x	82
Al	1	4x	83
Al	2	4x	83
Al	15	4x	84
Al	15	4x	84
Al	15	4x	84
Al	1	4x	84
Al	1	4x	85
Al	1	4x	86
Al	1	4x	86
Al	2	4x	86
Al	1	4x	87
Al	1	4x	87
Al	1	4x	88
Al	1	4x	89
Al	1	4x	89
Al	2	4x	89
Al	1	4x	90
Al	15	4x	90
Al	1	4x	91
Al	1	4x	91
Al	2	4x	92
Al	1	4x	93
Al	1	4x	94
Al	2	4x	94
Al	1	4x	94
Al	1	4x	95
Al	1	4x	95
Al	2	4x	95
Al	2	4x	96
Al	1	4x	98
Al	1	4x	99
Al	15	4x	99
Al	1	4x	101
Al	15	4x	102
Al	15	4x	103
Al	15	4x	104
Al	15	4x	104
Al	1	4x	105
Al	1	4x	105
Al	1	4x	108
Al	15	4x	108
Al	15	4x	109
Al	1	4x	109
Al	15	4x	109
Al	15	4x	110
Al	1	4x	111
Al	15	4x	112
Al	15	4x	114
Al	15	4x	116
Al	2	4x	116
Al	2	4x	117
Al	15	4x	117
Al	2	4x	118
Al	1	4x	118
Al	2	4x	119
Al	15	4x	119
Al	1	4x	120
Al	15	4x	121
Al	15	4x	130
Al	2	4x	130
Al	1	4x	137
AtxAl	3	2x	45
AtxAl	3	2x	46
AtxAl	5	2x	49
AtxAl	4	2x	52
AtxAl	2	2x	52
AtxAl	2	2x	53
AtxAl	4	2x	54
AtxAl	4	2x	54
AtxAl	1	2x	55
AtxAl	3	2x	57
AtxAl	3	2x	58
AtxAl	2	2x	60
AtxAl	5	2x	60
AtxAl	5	2x	60
AtxAl	3	2x	60
AtxAl	2	2x	62
AtxAl	4	2x	62
AtxAl	4	2x	65
AtxAl	3	2x	67
AtxAl	3	2x	67
AtxAl	3	2x	67
AtxAl	5	2x	69
AtxAl	3	2x	70
AtxAl	4	2x	70
AtxAl	5	2x	71
AtxAl	3	2x	72
AtxAl	4	2x	72
AtxAl	5	2x	73
AtxAl	1	2x	74
AtxAl	4	2x	74
AtxAl	4	2x	75
AtxAl	3	2x	76
AtxAl	1	2x	76
AtxAl	5	2x	77
AtxAl	2	2x	77
AtxAl	4	2x	77
AtxAl	3	2x	78
AtxAl	3	2x	78
AtxAl	2	2x	79
AtxAl	2	2x	80
AtxAl	3	2x	80
AtxAl	1	2x	80
AtxAl	5	2x	80
AtxAl	3	2x	80
AtxAl	5	2x	80
AtxAl	3	2x	80
AtxAl	2	2x	80
AtxAl	4	2x	82
AtxAl	5	2x	83
AtxAl	2	2x	83
AtxAl	4	2x	83
AtxAl	5	2x	83
AtxAl	5	2x	84
AtxAl	1	2x	84
AtxAl	2	2x	84
AtxAl	3	2x	85
AtxAl	2	2x	85
AtxAl	3	2x	86
AtxAl	4	2x	86
AtxAl	2	2x	86
AtxAl	2	2x	87
AtxAl	2	2x	87
AtxAl	2	2x	87
AtxAl	4	2x	88
AtxAl	5	2x	89
AtxAl	2	2x	90
AtxAl	4	2x	90
AtxAl	5	2x	91
AtxAl	1	2x	91
AtxAl	1	2x	91
AtxAl	2	2x	92
AtxAl	5	2x	92
AtxAl	1	2x	93
AtxAl	3	2x	93
AtxAl	1	2x	93
AtxAl	5	2x	93
AtxAl	5	2x	94
AtxAl	2	2x	95
AtxAl	1	2x	96
AtxAl	4	2x	97
AtxAl	1	2x	97
AtxAl	4	2x	99
AtxAl	2	2x	100
AtxAl	5	2x	101
AtxAl	4	2x	101
AtxAl	2	2x	101
AtxAl	4	2x	102
AtxAl	4	2x	102
AtxAl	5	2x	102
AtxAl	5	2x	105
AtxAl	5	2x	105
AtxAl	2	2x	106
AtxAl	3	2x	106
AtxAl	1	2x	107
AtxAl	1	2x	107
AtxAl	2	2x	107
AtxAl	3	2x	107
AtxAl	3	2x	108
AtxAl	1	2x	108
AtxAl	3	2x	109
AtxAl	5	2x	110
AtxAl	4	2x	111
AtxAl	1	2x	114
AtxAl	4	2x	120
AtxAl	2	2x	122
AtxAl	5	2x	123
AtxAl	1	2x	123
AtxAl	2	2x	124
AtxAl	3	2x	127
AtxAl	1	2x	128
AtxAl	1	2x	130
AtxAl	1	2x	131
AtxAl	1	2x	132
AtxAl	4	2x	133
AtxAl	1	2x	138
AtxAl	1	2x	141
AtxAl	1	2x	141
AtxAl	1	2x	141
AtxAl	3	2x	141
AtxAl	2	2x	143
AtxAl	4	4x	23
AtxAl	2	4x	24
AtxAl	5	4x	25
AtxAl	5	4x	29
AtxAl	5	4x	30
AtxAl	5	4x	31
AtxAl	4	4x	35
AtxAl	2	4x	36
AtxAl	2	4x	37
AtxAl	5	4x	39
AtxAl	4	4x	41
AtxAl	2	4x	42
AtxAl	4	4x	43
AtxAl	4	4x	44
AtxAl	5	4x	45
AtxAl	5	4x	47
AtxAl	4	4x	48
AtxAl	5	4x	49
AtxAl	2	4x	50
AtxAl	5	4x	52
AtxAl	2	4x	54
AtxAl	4	4x	55
AtxAl	2	4x	59
AtxAl	5	4x	61
AtxAl	5	4x	62
AtxAl	5	4x	63
AtxAl	2	4x	64
AtxAl	5	4x	65
AtxAl	5	4x	70
AtxAl	5	4x	71
AtxAl	2	4x	72
AtxAl	5	4x	73
AtxAl	2	4x	75
AtxAl	4	4x	76
AtxAl	2	4x	82
AtxAl	5	4x	84
AtxAl	5	4x	85
AtxAl	4	4x	87
AtxAl	4	4x	88
AtxAl	2	4x	89
AtxAl	5	4x	90
AtxAl	2	4x	91
AtxAl	5	4x	92
AtxAl	2	4x	93
AtxAl	4	4x	94
AtxAl	2	4x	95
AtxAl	4	4x	96
AtxAl	5	4x	97
AtxAl	5	4x	98
AtxAl	4	4x	99
AtxAl	4	4x	100
AtxAl	2	4x	101
AtxAl	5	4x	103
AtxAl	2	4x	104
AtxAl	5	4x	105
AtxAl	5	4x	106
AtxAl	5	4x	107
AtxAl	2	4x	108
AtxAl	4	4x	109
AtxAl	5	4x	111
AtxAl	5	4x	113
AtxAl	5	4x	115
AtxAl	4	4x	116
AtxAl	5	4x	117
AtxAl	5	4x	118
AtxAl	4	4x	120
AtxAl	5	4x	121
AtxAl	5	4x	122
AtxAl	5	4x	123
AtxAl	5	4x	125
AtxAl	2	4x	125
AtxAl	5	4x	127
AtxAl	5	4x	129
AtxAl	5	4x	129
AtxAl	4	4x	130
AtxAl	4	4x	136
AtxAl	5	4x	136
AtxAl	4	4x	138
AtxAl	2	4x	138
AtxAl	2	4x	140
AtxAl	5	4x	155
AtxAl	5	4x	156
AtxAl	4	4x	157
AtxAl	4	4x	167
AtxAl	4	4x	170

## Sheet: mito_number
genotype	plant number	ploidy	mitochondria_number
At	9	2x	824
At	5	2x	1005
At	5	2x	1022
At	9	2x	1128
At	3	2x	1165
At	5	2x	1217
At	8	2x	1235
At	5	2x	1267
At	5	2x	1286
At	5	2x	1295
At	3	2x	1298
At	5	2x	1325
At	4	2x	1358
At	5	2x	1362
At	3	2x	1366
At	8	2x	1383
At	9	2x	1387
At	8	2x	1388
At	9	2x	1447
At	8	2x	1464
At	8	2x	1481
At	4	2x	1494
At	3	2x	1523
At	9	2x	1553
At	9	2x	1558
At	4	2x	1632
At	4	2x	1710
At	9	2x	1746
At	3	2x	1749
At	5	2x	1774
At	9	2x	1789
At	3	2x	1813
At	3	2x	1816
At	9	2x	1838
At	4	2x	1841
At	4	2x	2050
At	5	2x	2085
At	4	2x	2138
At	8	2x	2195
At	8	2x	2286
At	4	2x	2441
At	8	2x	2483
At	3	2x	2575
At	4	2x	2625
At	8	2x	2626
At	10	4x	1307
At	6	4x	1316
At	10	4x	1361
At	18	4x	1364
At	18	4x	1514
At	6	4x	1532
At	7	4x	1561
At	6	4x	1681
At	18	4x	1691
At	18	4x	1711
At	15	4x	1712
At	6	4x	1739
At	15	4x	1771
At	18	4x	1783
At	18	4x	1819
At	10	4x	1821
At	7	4x	1839
At	6	4x	1879
At	6	4x	1888
At	15	4x	1893
At	10	4x	1893
At	10	4x	1955
At	10	4x	1967
At	6	4x	1985
At	6	4x	1987
At	18	4x	1993
At	6	4x	2013
At	7	4x	2101
At	15	4x	2120
At	18	4x	2211
At	10	4x	2218
At	10	4x	2231
At	15	4x	2317
At	10	4x	2332
At	6	4x	2471
At	10	4x	2478
At	7	4x	2639
At	18	4x	2658
At	7	4x	2742
At	7	4x	2768
At	7	4x	2813
At	15	4x	2832
At	15	4x	2884
At	15	4x	2895
At	7	4x	3008
At	7	4x	3374
At	15	4x	3452

## Sheet: mito_volume
Data S1>
genotype	plant number	ploidy	mitochondria_volume [µm3]
At	8	2x	2427
At	8	2x	5366
At	8	2x	5262
At	8	2x	5251
At	8	2x	3721
At	8	2x	5189
At	8	2x	3623
At	8	2x	2613
At	8	2x	3735
At	4	2x	3460
At	4	2x	3473
At	4	2x	5721
At	4	2x	3671
At	4	2x	3326
At	4	2x	4017
At	4	2x	3382
At	4	2x	4289
At	4	2x	3419
At	3	2x	4099
At	3	2x	4460
At	3	2x	3528
At	3	2x	3093
At	3	2x	4736
At	3	2x	3632
At	3	2x	4169
At	3	2x	4579
At	9	2x	4113
At	9	2x	2683
At	9	2x	4234
At	9	2x	4131
At	9	2x	1796
At	9	2x	4341
At	9	2x	3378
At	9	2x	2894
At	9	2x	3399
At	5	2x	2121
At	5	2x	2557
At	5	2x	3324
At	5	2x	2849
At	5	2x	2021
At	5	2x	2781
At	5	2x	1903
At	5	2x	2265
At	5	2x	2899
At	15	4x	5944
At	15	4x	4865
At	15	4x	5495
At	15	4x	4361
At	15	4x	7393
At	15	4x	2941
At	15	4x	7709
At	15	4x	5767
At	15	4x	2765
At	7	4x	7961
At	7	4x	4759
At	7	4x	7886
At	7	4x	7701
At	7	4x	6562
At	7	4x	8499
At	7	4x	5564
At	7	4x	5412
At	7	4x	3959
At	6	4x	2756
At	6	4x	4775
At	6	4x	3901
At	6	4x	4412
At	6	4x	2786
At	6	4x	3320
At	6	4x	2537
At	6	4x	3581
At	6	4x	4803
At	6	4x	4905
At	10	4x	6856
At	10	4x	7396
At	10	4x	4255
At	10	4x	4241
At	10	4x	3258
At	10	4x	3502
At	10	4x	4249
At	10	4x	4791
At	10	4x	3627
At	18	4x	2888
At	18	4x	3906
At	18	4x	2849
At	18	4x	2287
At	18	4x	3947
At	18	4x	2313
At	18	4x	3044
At	18	4x	3056
At	18	4x	3156
