# Supplementary material for: Restoring cytonuclear harmony: Distinct strategies in Arabidopsis auto‐ and allopolyploids
Source: Plant J. 2025 Aug 28;123(4):e70451. doi: 10.1111/tpj.70451 (PMC12392245; doi:10.1111/tpj.70451)
Supplement: Supplementary file 2 — Data S2. cpDNA and mtDNA copy number analysis (Figures 4 and 5). Digital droplet PCR analysis of the number of chloroplast and mitochondria genome copies based on three and two chloroplast and mitochondria genes, respectively, involved in cytonuclear complexes. Values were normalized per nuclear genome copy, that is, divided by the number of copies of the nuclear gene (PSBR and ATPβ1 for chloroplasts and mitochondria respectively) in the sample. [file TPJ-123-0-s006.xlsx]

## Sheet: cpDNA_copy_number
Data S2. cpDNA and mtDNA copy number analysis (Figures 3 and 4). Digital droplet PCR analysis of the number of chloroplast and mitochondria genome copies based on three and two chloroplast and mitochondria genes respectively involved in cytonuclear complexes. Values were normalised per nuclear genome copy i.e. divided by the number of copies of the nuclear gene (PSBR and ATPβ1 for chloroplasts an…
Organell	ploidy	sample_name	sample_number	chloroplast_gene	mean_copies_per sample	st_dev.x	nuclear_gene	mean_copies_per_nuclear genome copy	Mean	SE	fold-change
Chloroplast	2x	A. thaliana (2X)	1	NDHB	838	291.328	PSBR	475.956
Chloroplast	2x	A. thaliana (2X)	1	PETA	567	349.311	PSBR	166.232
Chloroplast	2x	A. thaliana (2X)	1	ATPI	11070	664.68	PSBR	321.802
Chloroplast	2x	A. thaliana (2X)	1	PSBD	1116	231.931	PSBR	163.649
Chloroplast	2x	A. thaliana (2X)	2	PETA	5710	2050.61	PSBR	329.412
Chloroplast	2x	A. thaliana (2X)	2	NDHB	10110	4115.36	PSBR	542.734
Chloroplast	2x	A. thaliana (2X)	2	ATPI	818	96.1665	PSBR	236.915
Chloroplast	2x	A. thaliana (2X)	2	PSBD	3550	127.279	PSBR	327.298
Chloroplast	2x	A. thaliana (2X)	3	NDHB	1201	148.492	PSBR	229.773
Chloroplast	2x	A. thaliana (2X)	3	PSBD	3550	127.279	PSBR	125.884
Chloroplast	2x	A. thaliana (2X)	3	ATPI	1334	800.445	PSBR	266.262
Chloroplast	2x	A. thaliana (2X)	3	PETA	1098	59.397	PSBR	115.603
Chloroplast	2x	A. thaliana (2X)	4	NDHB	1700	480.833	PSBR	429.852
Chloroplast	2x	A. thaliana (2X)	4	PSBD	939	538.815	PSBR	216.545
Chloroplast	2x	A. thaliana (2X)	1	NDHB	1610	296.985	PSBR	527.484
Chloroplast	2x	A. thaliana (2X)	2	PSBD	547	117.38	PSBR	347.358	301.422	34.1934
Chloroplast	4x	A. thaliana (4X)	1	ATPI	844.667	411.895	PSBR	313.454
Chloroplast	4x	A. thaliana (4X)	1	NDHB	838	291.328	PSBR	452.699
Chloroplast	4x	A. thaliana (4X)	1	PETA	567	349.311	PSBR	204.201
Chloroplast	4x	A. thaliana (4X)	1	PSBD	397	137.179	PSBR	185.869
Chloroplast	4x	A. thaliana (4X)	2	PETA	777	247.487	PSBR	271.146
Chloroplast	4x	A. thaliana (4X)	2	NDHB	1201	148.492	PSBR	433.045
Chloroplast	4x	A. thaliana (4X)	3	PETA	627	142.836	PSBR	301.437
Chloroplast	4x	A. thaliana (4X)	2	PSBD	547	117.38	PSBR	341.869
Chloroplast	4x	A. thaliana (4X)	2	ATPI	1710	494.975	PSBR	246.209
Chloroplast	4x	A. thaliana (4X)	3	NDHB	1700	480.833	PSBR	559.783
Chloroplast	4x	A. thaliana (4X)	4	PETA	1193	445.477	PSBR	261.891
Chloroplast	4x	A. thaliana (4X)	3	PSBD	1116	231.931	PSBR	318.484
Chloroplast	4x	A. thaliana (4X)	3	ATPI	1334	800.445	PSBR	265.517
Chloroplast	4x	A. thaliana (4X)	4	NDHB	1610	296.985	PSBR	498.771
Chloroplast	4x	A. thaliana (4X)	5	PETA	1022	1185.11	PSBR	211.074
Chloroplast	4x	A. thaliana (4X)	4	PSBD	939	538.815	PSBR	252.112
Chloroplast	4x	A. thaliana (4X)	5	NDHB	2413	1622.1	PSBR	474.473
Chloroplast	4x	A. thaliana (4X)	3	PETA	1098	59.397	PSBR	287.869
Chloroplast	4x	A. thaliana (4X)	5	PSBD	911	222.032	PSBR	155.248	317.639	26.7246	1.0538
Chloroplast	2x	A. thaliana (2X C4)	1	ATPI	3720	28.2843	PSBR	260.053
Chloroplast	2x	A. thaliana (2X C4)	1	NDHB	7030	325.269	PSBR	491.445
Chloroplast	2x	A. thaliana (2X C4)	1	PETA	394	36.7696	PSBR	137.716
Chloroplast	2x	A. thaliana (2X C4)	1	PSBD	1569	131.522	PSBR	197.431
Chloroplast	2x	A. thaliana (2X C4)	2	NDHB	9630	381.838	PSBR	445.048
Chloroplast	2x	A. thaliana (2X C4)	2	PETA	857	796.202	PSBR	198.03
Chloroplast	2x	A. thaliana (2X C4)	2	ATPI	18700	2206.17	PSBR	278.116
Chloroplast	2x	A. thaliana (2X C4)	3	NDHB	11910	3719.38	PSBR	177.132
Chloroplast	2x	A. thaliana (2X C4)	3	PETA	5710	2050.61	PSBR	424.61
Chloroplast	2x	A. thaliana (2X C4)	2	PSBD	13100	3309.26	PSBR	350.694
Chloroplast	2x	A. thaliana (2X C4)	3	ATPI	11970	14495.7	PSBR	164.941
Chloroplast	2x	A. thaliana (2X C4)	4	NDHB	39590	4058.79	PSBR	545.531
Chloroplast	2x	A. thaliana (2X C4)	3	PSBD	11650	12911.8	PSBR	288.957
Chloroplast	2x	A. thaliana (2X C4)	4	ATPI	11070	664.68	PSBR	146.761
Chloroplast	2x	A. thaliana (2X C4)	4	PETA	1700	84.8528	PSBR	112.689
Chloroplast	2x	A. thaliana (2X C4)	4	PSBD	5920	650.538	PSBR	141.273
Chloroplast	2x	A. thaliana (2X C4)	5	ATPI	18150	1315.22	PSBR	199.346
Chloroplast	2x	A. thaliana (2X C4)	5	PSBD	3550	127.279	PSBR	70.1831	257.22	32.97
Chloroplast	4x	A. thaliana (4X C4)	1	ATPI	16230	2135.46	PSBR	336.567
Chloroplast	4x	A. thaliana (4X C4)	1	PETA	10400	254.558	PSBR	427.742
Chloroplast	4x	A. thaliana (4X C4)	1	PSBD	10800	367.696	PSBR	335.945
Chloroplast	4x	A. thaliana (4X C4)	2	ATPI	31540	2036.47	PSBR	384.634
Chloroplast	4x	A. thaliana (4X C4)	1	NDHB	58400	5374.01	PSBR	830.894
Chloroplast	4x	A. thaliana (4X C4)	2	PSBD	23980	7382.19	PSBR	363.3
Chloroplast	4x	A. thaliana (4X C4)	2	PETA	13250	4426.49	PSBR	289.844
Chloroplast	4x	A. thaliana (4X C4)	3	PSBD	23710	2644.58	PSBR	392.261
Chloroplast	4x	A. thaliana (4X C4)	3	PETA	10940	1414.21	PSBR	231.923
Chloroplast	4x	A. thaliana (4X C4)	2	NDHB	60050	7283.2	PSBR	716.506
Chloroplast	4x	A. thaliana (4X C4)	4	PETA	25610	7113.49	PSBR	519.476
Chloroplast	4x	A. thaliana (4X C4)	4	PSBD	23140	2658.72	PSBR	354.989
Chloroplast	4x	A. thaliana (4X C4)	3	ATPI	56700	6929.65	PSBR	345.732
Chloroplast	4x	A. thaliana (4X C4)	3	NDHB	103800	3959.8	PSBR	738.415
Chloroplast	4x	A. thaliana (4X C4)	5	PSBD	45030	3719.38	PSBR	386.4	443.642	45.8857	1.72476
Chloroplast	2x	A. lyrata (2X)	16	NDHB	1761.33	486.001	PSBR	414.431
Chloroplast	2x	A. lyrata (2X)	16	PSBD	557	52.3259	PSBR	129.535
Chloroplast	2x	A. lyrata (2X)	16	PETA	3672	3037.73	PSBR	213.526
Chloroplast	2x	A. lyrata (2X)	16	ATPI	898	67.8823	PSBR	214.571
Chloroplast	2x	A. lyrata (2X)	2	PETA	910	39.598	PSBR	211.325
Chloroplast	2x	A. lyrata (2X)	2	NDHB	8840	848.528	PSBR	566.59
Chloroplast	2x	A. lyrata (2X)	2	PSBD	1384	842.871	PSBR	158.625
Chloroplast	2x	A. lyrata (2X)	3	NDHB	8470	636.396	PSBR	571.21
Chloroplast	2x	A. lyrata (2X)	3	PETA	1689	1062.07	PSBR	253.695
Chloroplast	2x	A. lyrata (2X)	3	PSBD	1900	254.558	PSBR	211.405
Chloroplast	2x	A. lyrata (2X)	2	ATPI	2040	113.137	PSBR	229.355
Chloroplast	2x	A. lyrata (2X)	4	NDHB	8840	848.528	PSBR	475.269
Chloroplast	2x	A. lyrata (2X)	4	PSBD	1850	183.848	PSBR	198.925
Chloroplast	2x	A. lyrata (2X)	3	ATPI	2920	28.2843	PSBR	222.299
Chloroplast	2x	A. lyrata (2X)	4	NDHB	10390	1004.09	PSBR	555.615
Chloroplast	2x	A. lyrata (2X)	4	PETA	2720	650.538	PSBR	145.455
Chloroplast	2x	A. lyrata (2X)	4	PSBD	2610	1060.66	PSBR	279.144	297.116	36.3661
Chloroplast	4x	A. lyrata (4X)	2	ATPI	2800	282.843	PSBR	244.124
Chloroplast	4x	A. lyrata (4X)	15	ATPI	4190	438.406	PSBR	254.314
Chloroplast	4x	A. lyrata (4X)	1	ATPI	2972	2047.78	PSBR	259.12
Chloroplast	4x	A. lyrata (4X)	2	NDHB	8480	84.8528	PSBR	739.346
Chloroplast	4x	A. lyrata (4X)	2	NDHB	6990	749.533	PSBR	609.437
Chloroplast	4x	A. lyrata (4X)	15	NDHB	3780	820.244	PSBR	722.507
Chloroplast	4x	A. lyrata (4X)	1	NDHB	10530	890.955	PSBR	807.08
Chloroplast	4x	A. lyrata (4X)	2	PETA	4590	42.4264	PSBR	289.189
Chloroplast	4x	A. lyrata (4X)	15	PETA	2690	240.416	PSBR	246.743
Chloroplast	4x	A. lyrata (4X)	15	PETA	2750	551.543	PSBR	259.744
Chloroplast	4x	A. lyrata (4X)	1	PETA	1449	779.232	PSBR	245.104
Chloroplast	4x	A. lyrata (4X)	2	PSBD	2930	14.1421	PSBR	288.916
Chloroplast	4x	A. lyrata (4X)	15	PSBD	1506	93.3381	PSBR	262.607
Chloroplast	4x	A. lyrata (4X)	1	PSBD	3010	523.259	PSBR	302.866	395.078	56.1069	1.32971
Chloroplast	2x	AtxAl (2X)	1	PETA	2850	127.279	PSBR	291.809
Chloroplast	2x	AtxAl (2X)	1	ATPI	4310	127.279	PSBR	228.55
Chloroplast	2x	AtxAl (2X)	2	ATPI	3500	1187.94	PSBR	162.112
Chloroplast	2x	AtxAl (2X)	1	NDHB	3600	367.696	PSBR	523.256
Chloroplast	2x	AtxAl (2X)	2	NDHB	3800	622.254	PSBR	552.326
Chloroplast	2x	AtxAl (2X)	2	PETA	585.5	53.033	PSBR	102.122
Chloroplast	2x	AtxAl (2X)	3	PETA	803	94.7523	PSBR	140.058
Chloroplast	2x	AtxAl (2X)	4	PETA	603	142.836	PSBR	105.174
Chloroplast	2x	AtxAl (2X)	5	PETA	482	144.25	PSBR	84.0698
Chloroplast	2x	AtxAl (2X)	3	ATPI	6950	890.955	PSBR	234.018
Chloroplast	2x	AtxAl (2X)	4	PETA	3160	0	PSBR	226.794
Chloroplast	2x	AtxAl (2X)	1	PSBD	2680	141.421	PSBR	160.287
Chloroplast	2x	AtxAl (2X)	3	NDHB	3600	367.696	PSBR	261.628
Chloroplast	2x	AtxAl (2X)	4	NDHB	3800	622.254	PSBR	276.163
Chloroplast	2x	AtxAl (2X)	5	NDHB	3700	791.96	PSBR	268.895
Chloroplast	2x	AtxAl (2X)	6	NDHB	5160	1301.08	PSBR	375
Chloroplast	2x	AtxAl (2X)	2	PSBD	2480	84.8528	PSBR	180.233
Chloroplast	2x	AtxAl (2X)	3	PSBD	1880	84.8528	PSBR	136.628
Chloroplast	2x	AtxAl (2X)	4	PSBD	2670	127.279	PSBR	194.041
Chloroplast	2x	AtxAl (2X)	5	PSBD	3030	240.416	PSBR	220.203	233.24	29.5563
Chloroplast	4x	AtxAl (4X)	2	ATPI	4920	197.99	PSBR	208.081
Chloroplast	4x	AtxAl (4X)	2	PETA	6620	141.421	PSBR	194.706
Chloroplast	4x	AtxAl (4X)	4	PETA	7800	961.665	PSBR	225.173
Chloroplast	4x	AtxAl (4X)	2	PSBD	4100	424.264	PSBR	195.704
Chloroplast	4x	AtxAl (4X)	4	ATPI	2972	2047.78	PSBR	268.174
Chloroplast	4x	AtxAl (4X)	5	ATPI	4190	438.406	PSBR	328.207
Chloroplast	4x	AtxAl (4X)	2	NDHB	8480	84.8528	PSBR	582.818
Chloroplast	4x	AtxAl (4X)	4	NDHB	6990	749.533	PSBR	480.412
Chloroplast	4x	AtxAl (4X)	5	NDHB	6990	749.533	PSBR	496.182
Chloroplast	4x	AtxAl (4X)	2	NDHB	10530	890.955	PSBR	723.711
Chloroplast	4x	AtxAl (4X)	5	PETA	4590	42.4264	PSBR	225.331
Chloroplast	4x	AtxAl (4X)	2	PETA	2690	240.416	PSBR	132.057
Chloroplast	4x	AtxAl (4X)	4	PETA	2750	551.543	PSBR	135.002
Chloroplast	4x	AtxAl (4X)	4	PSBD	2930	14.1421	PSBR	231.375
Chloroplast	4x	AtxAl (4X)	5	PSBD	3010	523.259	PSBR	236.873	310.92	45.5801	1.33305

## Sheet: mtDNA_copy_number
Organell	ploidy	sample_name	sample_number	mitochondria_gene	mean_copies_per sample	st_dev.x	nuclear_gene	mean_copies_per_nuclear genome copy	Mean	SE	fold-change
Mitochondria	2x	A. thaliana (2X)	1	ATP6	1507	38.1838	ATPβ1	36.9363
Mitochondria	2x	A. thaliana (2X)	1	COX1	397	41.0122	ATPβ1	9.73039
Mitochondria	2x	A. thaliana (2X)	2	COX1	1054	2.82843	ATPβ1	25.4589
Mitochondria	2x	A. thaliana (2X)	1	RPS3	756	90.5097	ATPβ1	18.2609
Mitochondria	2x	A. thaliana (2X)	2	ATP6	2230	212.132	ATPβ1	50.9132
Mitochondria	2x	A. thaliana (2X)	3	COX1	826	48.0833	ATPβ1	18.8584
Mitochondria	2x	A. thaliana (2X)	2	RPS3	671	24.0416	ATPβ1	15.3196
Mitochondria	2x	A. thaliana (2X)	4	COX1	2880	282.843	ATPβ1	32.2508
Mitochondria	2x	A. thaliana (2X)	3	RPS3	2310	127.279	ATPβ1	25.8679
Mitochondria	2x	A. thaliana (2X)	3	ATP6	4540	0	ATPβ1	50.2769
Mitochondria	2x	A. thaliana (2X)	3	COX1	1560	28.2843	ATPβ1	17.2757
Mitochondria	2x	A. thaliana (2X)	4	RPS3	1346	98.9949	ATPβ1	14.9059
Mitochondria	2x	A. thaliana (2X)	4	ATP6	8730	268.701	ATPβ1	51.9643
Mitochondria	2x	A. thaliana (2X)	1	COX1	2340	480.833	ATPβ1	13.9286
Mitochondria	2x	A. thaliana (2X)	4	RPS3	2560	28.2843	ATPβ1	15.2381
Mitochondria	2x	A. thaliana (2X)	2	RPS3	3050	268.701	ATPβ1	11.9141	25.5687	3.6452
Mitochondria	4x	A. thaliana (4X)	1	COX1	2140	56.5685	ATPβ1	39.3382
Mitochondria	4x	A. thaliana (4X)	1	RPS3	1560	0	ATPβ1	28.6765
Mitochondria	4x	A. thaliana (4X)	1	ATP6	6010	1909.19	ATPβ1	47.6606
Mitochondria	4x	A. thaliana (4X)	2	COX1	3780	565.685	ATPβ1	29.9762
Mitochondria	4x	A. thaliana (4X)	2	RPS3	3370	240.416	ATPβ1	26.7248
Mitochondria	4x	A. thaliana (4X)	2	ATP6	7600	1187.94	ATPβ1	58.7326
Mitochondria	4x	A. thaliana (4X)	3	COX1	4800	56.5685	ATPβ1	37.0943
Mitochondria	4x	A. thaliana (4X)	3	RPS3	3650	14.1421	ATPβ1	28.2071
Mitochondria	4x	A. thaliana (4X)	3	ATP6	8720	791.96	ATPβ1	65.4655
Mitochondria	4x	A. thaliana (4X)	4	COX1	4600	169.706	ATPβ1	34.5345
Mitochondria	4x	A. thaliana (4X)	4	RPS3	3460	282.843	ATPβ1	25.976
Mitochondria	4x	A. thaliana (4X)	4	ATP6	9250	2305.17	ATPβ1	66.2607
Mitochondria	4x	A. thaliana (4X)	5	COX1	3620	1272.79	ATPβ1	25.9312
Mitochondria	4x	A. thaliana (4X)	5	RPS3	3600	424.264	ATPβ1	25.788
Mitochondria	4x	A. thaliana (4X)	5	ATP6	10600	1046.52	ATPβ1	58.8235
Mitochondria	4x	A. thaliana (4X)	6	COX1	5920	0	ATPβ1	32.8524
Mitochondria	4x	A. thaliana (4X)	6	RPS3	3590	608.112	ATPβ1	19.9223	38.3509	3.6829	1.49991
Mitochondria	2x	A. thaliana (2X C4)	1	ATP6	1507	38.1838	ATPβ1	32.9129
Mitochondria	2x	A. thaliana (2X C4)	1	COX1	397	41.0122	ATPβ1	6.81127
Mitochondria	2x	A. thaliana (2X C4)	1	RPS3	380	5.65685	ATPβ1	9.31373
Mitochondria	2x	A. thaliana (2X C4)	2	ATP6	2230	212.132	ATPβ1	31.7778
Mitochondria	2x	A. thaliana (2X C4)	3	ATP6	1665	106.066	ATPβ1	21.9683
Mitochondria	2x	A. thaliana (2X C4)	2	COX1	409	151.321	ATPβ1	5.15856
Mitochondria	2x	A. thaliana (2X C4)	2	RPS3	472	28.2843	ATPβ1	8.5045
Mitochondria	2x	A. thaliana (2X C4)	4	ATP6	4540	0	ATPβ1	34.558
Mitochondria	2x	A. thaliana (2X C4)	3	RPS3	1346	98.9949	ATPβ1	14.9059
Mitochondria	2x	A. thaliana (2X C4)	4	RPS3	831	43.8406	ATPβ1	7.67313
Mitochondria	2x	A. thaliana (2X C4)	5	ATP6	8730	268.701	ATPβ1	23.013
Mitochondria	2x	A. thaliana (2X C4)	3	COX1	3010	155.563	ATPβ1	9.621
Mitochondria	2x	A. thaliana (2X C4)	5	RPS3	2230	296.985	ATPβ1	10.1826
Mitochondria	2x	A. thaliana (2X C4)	6	ATP6	8570	1173.8	ATPβ1	33.4845
Mitochondria	2x	A. thaliana (2X C4)	6	RPS3	3050	268.701	ATPβ1	11.9141	17.4533	2.84758
Mitochondria	4x	A. thaliana (4X C4)	1	ATP6	12510	1711.2	ATPβ1	50.2769
Mitochondria	4x	A. thaliana (4X C4)	1	COX1	4200	339.411	ATPβ1	11.6022
Mitochondria	4x	A. thaliana (4X C4)	1	RPS3	4990	806.102	ATPβ1	13.7845
Mitochondria	4x	A. thaliana (4X C4)	2	ATP6	14030	551.543	ATPβ1	33.4766
Mitochondria	4x	A. thaliana (4X C4)	2	COX1	5380	509.117	ATPβ1	12.8401
Mitochondria	4x	A. thaliana (4X C4)	2	RPS3	5760	113.137	ATPβ1	13.747
Mitochondria	4x	A. thaliana (4X C4)	3	ATP6	14130	70.7107	ATPβ1	51.9643
Mitochondria	4x	A. thaliana (4X C4)	4	ATP6	22880	2008.18	ATPβ1	50.9132
Mitochondria	4x	A. thaliana (4X C4)	3	COX1	11560	593.97	ATPβ1	16.0556
Mitochondria	4x	A. thaliana (4X C4)	3	RPS3	9280	282.843	ATPβ1	12.8889
Mitochondria	4x	A. thaliana (4X C4)	5	ATP6	16630	1088.94	ATPβ1	30
Mitochondria	4x	A. thaliana (4X C4)	4	COX1	8970	127.279	ATPβ1	11.8494
Mitochondria	4x	A. thaliana (4X C4)	4	RPS3	7410	438.406	ATPβ1	9.78864
Mitochondria	4x	A. thaliana (4X C4)	6	ATP6	25310	381.838	ATPβ1	36.9363
Mitochondria	4x	A. thaliana (4X C4)	5	COX1	11760	1131.37	ATPβ1	15.2926	24.7611	4.12944	1.41871
Mitochondria	2x	A. lyrata (2X)	1	ATP6	1258	118.794	ATPβ1	49.699
Mitochondria	2x	A. lyrata (2X)	1	COX1	1448	130.108	ATPβ1	20.3721
Mitochondria	2x	A. lyrata (2X)	1	RPS3	727	46.669	ATPβ1	23.4109
Mitochondria	2x	A. lyrata (2X)	2	ATP6	2260	113.137	ATPβ1	32.7734
Mitochondria	2x	A. lyrata (2X)	2	COX1	2190	127.279	ATPβ1	29.8203
Mitochondria	2x	A. lyrata (2X)	2	RPS3	1266	132.936	ATPβ1	21.0294
Mitochondria	2x	A. lyrata (2X)	3	ATP6	2240	197.99	ATPβ1	32.4376
Mitochondria	2x	A. lyrata (2X)	3	COX1	2130	212.132	ATPβ1	21.3357
Mitochondria	2x	A. lyrata (2X)	3	RPS3	1249	1.41421	ATPβ1	22.5197
Mitochondria	2x	A. lyrata (2X)	4	ATP6	2190	98.9949	ATPβ1	46.731
Mitochondria	2x	A. lyrata (2X)	4	COX1	2370	98.9949	ATPβ1	23.5172
Mitochondria	2x	A. lyrata (2X)	4	RPS3	1231	83.4386	ATPβ1	19.9871	28.6361	2.95062
Mitochondria	4x	A. lyrata (4X)	2	ATP6	2880	311.127	ATPβ1	77.4336
Mitochondria	4x	A. lyrata (4X)	2	COX1	2350	212.132	ATPβ1	40.5929
Mitochondria	4x	A. lyrata (4X)	2	RPS3	1641	72.1249	ATPβ1	32.3053
Mitochondria	4x	A. lyrata (4X)	15	ATP6	2390	14.1421	ATPβ1	75.4202
Mitochondria	4x	A. lyrata (4X)	15	COX1	1930	296.985	ATPβ1	32.437
Mitochondria	4x	A. lyrata (4X)	15	RPS3	1568	31.1127	ATPβ1	39.9412
Mitochondria	4x	A. lyrata (4X)	1	ATP6	3030	155.563	ATPβ1	77.2713
Mitochondria	4x	A. lyrata (4X)	1	COX1	3410	98.9949	ATPβ1	40.7881
Mitochondria	4x	A. lyrata (4X)	1	RPS3	2060	424.264	ATPβ1	33.0658
Mitochondria	4x	A. lyrata (4X)	2	ATP6	2780	226.274	ATPβ1	70.1153
Mitochondria	4x	A. lyrata (4X)	1	COX1	2530	42.4264	ATPβ1	45
Mitochondria	4x	A. lyrata (4X)	2	RPS3	1751	182.434	ATPβ1	37.2305	50.1334	5.44799	1.75071
Mitochondria	2x	AtxAl (2X)	1	ATP6	1810	14.1421	ATPβ1	23.6911
Mitochondria	2x	AtxAl (2X)	1	COX1	1067	24.0416	ATPβ1	13.966
Mitochondria	2x	AtxAl (2X)	1	RPS3	961	131.522	ATPβ1	12.5785
Mitochondria	2x	AtxAl (2X)	2	ATP6	1720	28.2843	ATPβ1	13.448
Mitochondria	2x	AtxAl (2X)	2	COX1	1338	200.818	ATPβ1	10.4613
Mitochondria	2x	AtxAl (2X)	2	RPS3	513	725.492	ATPβ1	4.01095
Mitochondria	2x	AtxAl (2X)	3	ATP6	3010	410.122	ATPβ1	19.6732
Mitochondria	2x	AtxAl (2X)	3	RPS3	1820	480.833	ATPβ1	11.8954
Mitochondria	2x	AtxAl (2X)	4	ATP6	3540	28.2843	ATPβ1	20.9467
Mitochondria	2x	AtxAl (2X)	4	RPS3	1820	424.264	ATPβ1	10.7692
Mitochondria	2x	AtxAl (2X)	5	ATP6	2580	169.706	ATPβ1	14.0984
Mitochondria	2x	AtxAl (2X)	3	COX1	1630	155.563	ATPβ1	8.9071
Mitochondria	2x	AtxAl (2X)	5	RPS3	1531	295.571	ATPβ1	8.36612
Mitochondria	2x	AtxAl (2X)	6	ATP6	2210	212.132	ATPβ1	9.52586
Mitochondria	2x	AtxAl (2X)	4	COX1	1305	106.066	ATPβ1	5.625
Mitochondria	2x	AtxAl (2X)	5	RPS3	1660	113.137	ATPβ1	7.15517	12.1949	1.36385
Mitochondria	4x	AtxAl (4X)	2	ATP6	2040	56.5685	ATPβ1	29.4372
Mitochondria	4x	AtxAl (4X)	2	COX1	949	12.7279	ATPβ1	13.6941
Mitochondria	4x	AtxAl (4X)	2	RPS3	1090	42.4264	ATPβ1	15.7287
Mitochondria	4x	AtxAl (4X)	4	ATP6	3170	98.9949	ATPβ1	29.2166
Mitochondria	4x	AtxAl (4X)	4	COX1	2160	537.401	ATPβ1	19.9078
Mitochondria	4x	AtxAl (4X)	4	RPS3	2180	28.2843	ATPβ1	20.0922
Mitochondria	4x	AtxAl (4X)	5	ATP6	3190	381.838	ATPβ1	26.1475
Mitochondria	4x	AtxAl (4X)	5	COX1	2260	113.137	ATPβ1	18.5246
Mitochondria	4x	AtxAl (4X)	5	RPS3	2200	56.5685	ATPβ1	18.0328
Mitochondria	4x	AtxAl (4X)	2	ATP6	2470	14.1421	ATPβ1	19.6032
Mitochondria	4x	AtxAl (4X)	2	COX1	1437	69.2965	ATPβ1	11.4048
Mitochondria	4x	AtxAl (4X)	2	ATP6	4330	325.269	ATPβ1	30.7528
Mitochondria	4x	AtxAl (4X)	4	COX1	2890	268.701	ATPβ1	20.5256
Mitochondria	4x	AtxAl (4X)	4	RPS3	2500	169.706	ATPβ1	17.7557
Mitochondria	4x	AtxAl (4X)	4	ATP6	3960	141.421	ATPβ1	25.9162
Mitochondria	4x	AtxAl (4X)	5	COX1	3200	169.706	ATPβ1	20.9424
Mitochondria	4x	AtxAl (4X)	5	RPS3	2270	296.985	ATPβ1	14.856	20.7375	1.3879	1.70051
