# Supplementary material for: Restoring cytonuclear harmony: Distinct strategies in Arabidopsis auto‐ and allopolyploids
Source: Plant J. 2025 Aug 28;123(4):e70451. doi: 10.1111/tpj.70451 (PMC12392245; doi:10.1111/tpj.70451)
Supplement: Supplementary file 3 — Data S3. Linear mixed‐effect model output (Figures 4 and 5) was fit using the lmer function in the lme4 R package. Fixed effects are gene, ploidy, and gene/ploidy interaction. The random effect is an individual. The analysis of Deviance was performed using the Anova function with Type III sums of squares from the car package. Post hoc pairwise comparisons were conducted using the emmeans function from the emmeans package. [file TPJ-123-0-s004.txt]

Data S3. Linear mixed-effect model output (Figures 3 and 4) was fit using the lmer function in the lme4 R package. 
Fixed effects are gene, ploidy, and gene/ploidy interaction. The random effect is an individual. 
The analysis of Deviance was performed using the Anova function with Type III sums-of-squares from the car package. 
Post-hoc pairwise comparisons were conducted using the emmeans function from the emmeans package.


[1] "At chloroplast"
Analysis of Deviance Table (Type III Wald chisquare tests)

Response: mean_copies_per_nuclear genome copy
                Chisq Df Pr(>Chisq)    
(Intercept)   58.8812  1  1.675e-14 ***
chloroplast_gene       3.3354  3     0.3427    
ploidy         0.1024  1     0.7490    
chloroplast_gene:ploidy  0.9832  3     0.8053    
---
Signif. codes:  0 ‘***’ 0.001 ‘**’ 0.01 ‘*’ 0.05 ‘.’ 0.1 ‘ ’ 1
$emmeans
 ploidy gene.x emmean   SE   df lower.CL upper.CL
 2x     ATPI      286 37.9 25.8      208      364
 4x     ATPI      269 37.4 26.6      192      346
 2x     NDHB      221 29.9 21.3      158      283
 4x     NDHB      244 29.9 22.9      182      306
 2x     PETA      215 37.9 25.8      137      293
 4x     PETA      256 27.3 21.3      199      313
 2x     PSBD      236 29.9 21.3      174      298
 4x     PSBD      253 29.9 22.9      191      315

Degrees-of-freedom method: kenward-roger 
Confidence level used: 0.95 

$contrasts
 contrast          estimate   SE   df t.ratio p.value
 2x ATPI - 4x ATPI    16.75 53.2 26.3   0.315  1.0000
 2x ATPI - 2x NDHB    65.39 41.4 20.1   1.578  0.7574
 2x ATPI - 4x NDHB    41.93 48.2 24.8   0.869  0.9863
 2x ATPI - 2x PETA    71.24 44.3 18.3   1.608  0.7405
 2x ATPI - 4x PETA    29.70 46.7 24.5   0.636  0.9979
 2x ATPI - 2x PSBD    49.82 41.4 20.1   1.202  0.9220
 2x ATPI - 4x PSBD    33.09 48.2 24.8   0.686  0.9967
 4x ATPI - 2x NDHB    48.64 47.9 25.1   1.015  0.9677
 4x ATPI - 4x NDHB    25.18 41.1 19.4   0.613  0.9982
 4x ATPI - 2x PETA    54.50 53.2 26.3   1.024  0.9664
 4x ATPI - 4x PETA    12.95 40.4 20.4   0.320  1.0000
 4x ATPI - 2x PSBD    33.07 47.9 25.1   0.690  0.9965
 4x ATPI - 4x PSBD    16.34 41.1 19.4   0.398  0.9999
 2x NDHB - 4x NDHB   -23.46 42.3 22.1  -0.555  0.9991
 2x NDHB - 2x PETA     5.86 41.4 20.1   0.141  1.0000
 2x NDHB - 4x PETA   -35.69 40.5 21.3  -0.881  0.9848
 2x NDHB - 2x PSBD   -15.57 34.3 18.3  -0.453  0.9997
 2x NDHB - 4x PSBD   -32.30 42.3 22.1  -0.764  0.9934
 4x NDHB - 2x PETA    29.32 48.2 24.8   0.608  0.9984
 4x NDHB - 4x PETA   -12.23 33.6 19.5  -0.364  0.9999
 4x NDHB - 2x PSBD     7.89 42.3 22.1   0.187  1.0000
 4x NDHB - 4x PSBD    -8.84 34.3 18.3  -0.257  1.0000
 2x PETA - 4x PETA   -41.55 46.7 24.5  -0.889  0.9843
 2x PETA - 2x PSBD   -21.42 41.4 20.1  -0.517  0.9994
 2x PETA - 4x PSBD   -38.16 48.2 24.8  -0.791  0.9921
 4x PETA - 2x PSBD    20.12 40.5 21.3   0.497  0.9996
 4x PETA - 4x PSBD     3.39 33.6 19.5   0.101  1.0000
 2x PSBD - 4x PSBD   -16.73 42.3 22.1  -0.396  0.9999

Degrees-of-freedom method: kenward-roger 
P value adjustment: tukey method for comparing a family of 8 estimates 

[1] "At mitochondria"
Analysis of Deviance Table (Type III Wald chisquare tests)

Response: mean_copies_per_nuclear genome copy
                Chisq Df Pr(>Chisq)    
(Intercept)   84.1407  1    < 2e-16 ***
mitochondria_gene         4.2412  2    0.11996    
ploidy         3.2535  1    0.07127 .  
mitochondria_gene:ploidy  3.2723  2    0.19473    
---
Signif. codes:  0 ‘***’ 0.001 ‘**’ 0.01 ‘*’ 0.05 ‘.’ 0.1 ‘ ’ 1
$emmeans
 ploidy mitochondria_gene emmean   SE   df lower.CL upper.CL
 2x     ATP6     23.4 2.61 26.9     18.0     28.7
 4x     ATP6     29.6 2.31 26.7     24.8     34.3
 2x     COX1     19.6 2.09 26.4     15.3     23.9
 4x     COX1     33.3 2.09 26.4     29.0     37.6
 2x     RPS3     16.9 2.09 26.4     12.6     21.2
 4x     RPS3     25.9 2.09 26.4     21.6     30.2

Degrees-of-freedom method: kenward-roger 
Confidence level used: 0.95 

$contrasts
 contrast          estimate   SE   df t.ratio p.value
 2x ATP6 - 4x ATP6    -6.18 3.49 26.9  -1.772  0.4994
 2x ATP6 - 2x COX1     3.80 3.19 19.3   1.192  0.8352
 2x ATP6 - 4x COX1    -9.90 3.34 26.8  -2.962  0.0628
 2x ATP6 - 2x RPS3     6.47 3.19 19.3   2.028  0.3632
 2x ATP6 - 4x RPS3    -2.49 3.34 26.8  -0.746  0.9740
 4x ATP6 - 2x COX1     9.98 3.12 26.6   3.203  0.0369
 4x ATP6 - 4x COX1    -3.72 2.95 18.1  -1.261  0.8014
 4x ATP6 - 2x RPS3    12.65 3.12 26.6   4.058  0.0047
 4x ATP6 - 4x RPS3     3.68 2.95 18.1   1.247  0.8086
 2x COX1 - 4x COX1   -13.70 2.96 26.4  -4.637  0.0011
 2x COX1 - 2x RPS3     2.67 2.78 17.2   0.958  0.9250
 2x COX1 - 4x RPS3    -6.30 2.96 26.4  -2.131  0.3027
 4x COX1 - 2x RPS3    16.37 2.96 26.4   5.539  0.0001
 4x COX1 - 4x RPS3     7.41 2.78 17.2   2.661  0.1350
 2x RPS3 - 4x RPS3    -8.96 2.96 26.4  -3.033  0.0541

Degrees-of-freedom method: kenward-roger 
P value adjustment: tukey method for comparing a family of 6 estimates 

[1] "Al chloroplast"
Analysis of Deviance Table (Type III Wald chisquare tests)

Response: mean_copies_per_nuclear genome copy
                 Chisq Df Pr(>Chisq)    
(Intercept)   117.1790  1    < 2e-16 ***
chloroplast_gene         10.8995  3    0.01228 *  
ploidy          1.0232  1    0.31176    
chloroplast_gene:ploidy   6.4756  3    0.09063 .  
---
Signif. codes:  0 ‘***’ 0.001 ‘**’ 0.01 ‘*’ 0.05 ‘.’ 0.1 ‘ ’ 1
$emmeans
 ploidy chloroplast_gene emmean   SE   df lower.CL upper.CL
 2x     ATPI      225 21.1 22.3      181      269
 4x     ATPI      255 21.4 21.0      210      299
 2x     NDHB      258 16.6 18.7      223      293
 4x     NDHB      360 18.6 18.7      321      399
 2x     PETA      212 18.5 20.6      173      251
 4x     PETA      260 18.6 18.7      221      299
 2x     PSBD      196 16.6 18.7      161      230
 4x     PSBD      287 21.4 21.0      243      331

Degrees-of-freedom method: kenward-roger 
Confidence level used: 0.95 

$contrasts
 contrast          estimate   SE   df t.ratio p.value
 2x ATPI - 4x ATPI   -29.94 30.0 21.7  -0.996  0.9701
 2x ATPI - 2x NDHB   -33.50 23.6 17.4  -1.422  0.8355
 2x ATPI - 4x NDHB  -134.99 28.2 20.9  -4.794  0.0021
 2x ATPI - 2x PETA    12.79 24.2 16.7   0.529  0.9993
 2x ATPI - 4x PETA   -35.38 28.2 20.9  -1.257  0.9046
 2x ATPI - 2x PSBD    29.28 23.6 17.4   1.243  0.9075
 2x ATPI - 4x PSBD   -62.22 30.0 21.7  -2.071  0.4621
 4x ATPI - 2x NDHB    -3.56 27.1 20.2  -0.132  1.0000
 4x ATPI - 4x NDHB  -105.05 24.3 17.1  -4.321  0.0086
 4x ATPI - 2x PETA    42.73 28.3 20.8   1.512  0.7928
 4x ATPI - 4x PETA    -5.45 24.3 17.1  -0.224  1.0000
 4x ATPI - 2x PSBD    59.22 27.1 20.2   2.188  0.3980
 4x ATPI - 4x PSBD   -32.28 25.3 16.1  -1.275  0.8956
 2x NDHB - 4x NDHB  -101.48 24.9 18.7  -4.068  0.0125
 2x NDHB - 2x PETA    46.29 21.2 16.9   2.180  0.4086
 2x NDHB - 4x PETA    -1.88 24.9 18.7  -0.075  1.0000
 2x NDHB - 2x PSBD    62.78 19.6 16.1   3.201  0.0805
 2x NDHB - 4x PSBD   -28.72 27.1 20.2  -1.061  0.9579
 4x NDHB - 2x PETA   147.78 26.2 19.7   5.632  0.0004
 4x NDHB - 4x PETA    99.60 21.9 16.1   4.542  0.0061
 4x NDHB - 2x PSBD   164.27 24.9 18.7   6.584  0.0001
 4x NDHB - 4x PSBD    72.77 24.3 17.1   2.993  0.1134
 2x PETA - 4x PETA   -48.17 26.2 19.7  -1.836  0.6053
 2x PETA - 2x PSBD    16.49 21.2 16.9   0.777  0.9922
 2x PETA - 4x PSBD   -75.01 28.3 20.8  -2.654  0.1921
 4x PETA - 2x PSBD    64.67 24.9 18.7   2.592  0.2190
 4x PETA - 4x PSBD   -26.83 24.3 17.1  -1.104  0.9473
 2x PSBD - 4x PSBD   -91.50 27.1 20.2  -3.381  0.0487

Degrees-of-freedom method: kenward-roger 
P value adjustment: tukey method for comparing a family of 8 estimates 

[1] "Al mitochondria"
Analysis of Deviance Table (Type III Wald chisquare tests)

Response: mean_copies_per_nuclear genome copy
                 Chisq Df Pr(>Chisq)    
(Intercept)   115.9415  1  < 2.2e-16 ***
mitochondria_gene          1.8073  2     0.4051    
ploidy         42.6214  1  6.643e-11 ***
mitochondria_gene:ploidy   0.8437  2     0.6558    
---
Signif. codes:  0 ‘***’ 0.001 ‘**’ 0.01 ‘*’ 0.05 ‘.’ 0.1 ‘ ’ 1
$emmeans
 ploidy mitochondria_gene emmean   SE df lower.CL upper.CL
 2x     ATP6     20.2 1.88 18     16.3     24.1
 4x     ATP6     37.5 1.88 18     33.6     41.5
 2x     COX1     23.8 1.88 18     19.8     27.7
 4x     COX1     39.7 1.88 18     35.8     43.6
 2x     RPS3     21.7 1.88 18     17.8     25.7
 4x     RPS3     35.6 1.88 18     31.7     39.6

Degrees-of-freedom method: kenward-roger 
Confidence level used: 0.95 

$contrasts
 contrast          estimate   SE df t.ratio p.value
 2x ATP6 - 4x ATP6   -17.32 2.65 18  -6.529  <.0001
 2x ATP6 - 2x COX1    -3.56 2.65 12  -1.340  0.7590
 2x ATP6 - 4x COX1   -19.50 2.65 18  -7.348  <.0001
 2x ATP6 - 2x RPS3    -1.53 2.65 12  -0.577  0.9908
 2x ATP6 - 4x RPS3   -15.43 2.65 18  -5.815  0.0002
 4x ATP6 - 2x COX1    13.77 2.65 18   5.188  0.0007
 4x ATP6 - 4x COX1    -2.17 2.65 12  -0.819  0.9582
 4x ATP6 - 2x RPS3    15.79 2.65 18   5.951  0.0002
 4x ATP6 - 4x RPS3     1.89 2.65 12   0.714  0.9765
 2x COX1 - 4x COX1   -15.94 2.65 18  -6.008  0.0001
 2x COX1 - 2x RPS3     2.02 2.65 12   0.763  0.9689
 2x COX1 - 4x RPS3   -11.87 2.65 18  -4.475  0.0034
 4x COX1 - 2x RPS3    17.97 2.65 18   6.771  <.0001
 4x COX1 - 4x RPS3     4.07 2.65 12   1.533  0.6518
 2x RPS3 - 4x RPS3   -13.90 2.65 18  -5.238  0.0007

Degrees-of-freedom method: kenward-roger 
P value adjustment: tukey method for comparing a family of 6 estimates 

[1] "At c4 chloroplast"
Analysis of Deviance Table (Type III Wald chisquare tests)

Response: mean_copies_per_nuclear genome copy
                Chisq Df Pr(>Chisq)    
(Intercept)   27.4010  1  1.653e-07 ***
chloroplast_gene         0.0346  3    0.99831    
ploidy         4.9605  1    0.02593 *  
chloroplast_gene:ploidy  0.1026  3    0.99152    
---
Signif. codes:  0 ‘***’ 0.001 ‘**’ 0.01 ‘*’ 0.05 ‘.’ 0.1 ‘ ’ 1
$emmeans
 ploidy chloroplast_gene emmean   SE df lower.CL upper.CL
 2x     ATPI      210 40.1 25      127      292
 4x     ATPI      356 52.8 25      247      464
 2x     NDHB      207 45.4 25      114      301
 4x     NDHB      381 52.8 25      272      490
 2x     PETA      218 45.4 25      125      312
 4x     PETA      367 45.1 25      274      460
 2x     PSBD      210 40.1 25      127      292
 4x     PSBD      367 40.1 25      284      449

Degrees-of-freedom method: kenward-roger 
Confidence level used: 0.95 

$contrasts
 contrast          estimate   SE   df t.ratio p.value
 2x ATPI - 4x ATPI -145.801 66.3 25.0  -2.199  0.3851
 2x ATPI - 2x NDHB    2.449 60.5 19.1   0.040  1.0000
 2x ATPI - 4x NDHB -171.126 66.3 25.0  -2.582  0.2091
 2x ATPI - 2x PETA   -8.418 60.5 19.1  -0.139  1.0000
 2x ATPI - 4x PETA -157.402 60.3 25.0  -2.609  0.1994
 2x ATPI - 2x PSBD    0.136 56.7 18.0   0.002  1.0000
 2x ATPI - 4x PSBD -156.735 56.7 25.0  -2.765  0.1497
 4x ATPI - 2x NDHB  148.250 69.6 25.0   2.130  0.4244
 4x ATPI - 4x NDHB  -25.325 73.2 18.0  -0.346  1.0000
 4x ATPI - 2x PETA  137.383 69.6 25.0   1.973  0.5177
 4x ATPI - 4x PETA  -11.602 69.1 19.4  -0.168  1.0000
 4x ATPI - 2x PSBD  145.937 66.3 25.0   2.202  0.3840
 4x ATPI - 4x PSBD  -10.935 66.3 20.5  -0.165  1.0000
 2x NDHB - 4x NDHB -173.575 69.6 25.0  -2.493  0.2435
 2x NDHB - 2x PETA  -10.867 63.4 18.0  -0.171  1.0000
 2x NDHB - 4x PETA -159.851 64.0 25.0  -2.499  0.2413
 2x NDHB - 2x PSBD   -2.313 60.5 19.1  -0.038  1.0000
 2x NDHB - 4x PSBD -159.184 60.5 25.0  -2.629  0.1922
 4x NDHB - 2x PETA  162.707 69.6 25.0   2.337  0.3136
 4x NDHB - 4x PETA   13.723 69.1 19.4   0.199  1.0000
 4x NDHB - 2x PSBD  171.262 66.3 25.0   2.584  0.2084
 4x NDHB - 4x PSBD   14.390 66.3 20.5   0.217  1.0000
 2x PETA - 4x PETA -148.984 64.0 25.0  -2.329  0.3178
 2x PETA - 2x PSBD    8.554 60.5 19.1   0.141  1.0000
 2x PETA - 4x PSBD -148.317 60.5 25.0  -2.450  0.2619
 4x PETA - 2x PSBD  157.539 60.3 25.0   2.611  0.1986
 4x PETA - 4x PSBD    0.667 60.3 19.1   0.011  1.0000
 2x PSBD - 4x PSBD -156.871 56.7 25.0  -2.767  0.1490

Degrees-of-freedom method: kenward-roger 
P value adjustment: tukey method for comparing a family of 8 estimates 

[1] "At c4 mitochondria"
Analysis of Deviance Table (Type III Wald chisquare tests)

Response: mean_copies_per_nuclear genome copy
                 Chisq Df Pr(>Chisq)    
(Intercept)   135.1046  1  < 2.2e-16 ***
mitochondria_gene         13.1732  2  0.0013787 ** 
ploidy         12.3066  1  0.0004514 ***
mitochondria_gene:ploidy   2.8964  2  0.2349899    
---
Signif. codes:  0 ‘***’ 0.001 ‘**’ 0.01 ‘*’ 0.05 ‘.’ 0.1 ‘ ’ 1
$emmeans
 ploidy mitochondria_gene emmean   SE df lower.CL upper.CL
 2x     ATP6     14.8 1.27 24    12.18     17.4
 4x     ATP6     21.1 1.27 24    18.50     23.8
 2x     COX1      7.2 1.89 24     3.29     11.1
 4x     COX1     13.5 1.41 24    10.62     16.4
 2x     RPS3     10.4 1.27 24     7.79     13.0
 4x     RPS3     12.6 1.60 24     9.24     15.9

Degrees-of-freedom method: kenward-roger 
Confidence level used: 0.95 

$contrasts
 contrast          estimate   SE   df t.ratio p.value
 2x ATP6 - 4x ATP6   -6.321 1.80 24.0  -3.508  0.0198
 2x ATP6 - 2x COX1    7.613 2.28 18.7   3.335  0.0354
 2x ATP6 - 4x COX1    1.282 1.90 24.0   0.675  0.9831
 2x ATP6 - 2x RPS3    4.394 1.80 14.7   2.439  0.2053
 2x ATP6 - 4x RPS3    2.257 2.05 24.0   1.102  0.8757
 4x ATP6 - 2x COX1   13.934 2.28 24.0   6.103  <.0001
 4x ATP6 - 4x COX1    7.603 1.90 15.8   4.004  0.0111
 4x ATP6 - 2x RPS3   10.715 1.80 24.0   5.947  0.0001
 4x ATP6 - 4x RPS3    8.578 2.05 17.1   4.188  0.0068
 2x COX1 - 4x COX1   -6.331 2.36 24.0  -2.682  0.1160
 2x COX1 - 2x RPS3   -3.219 2.28 18.7  -1.410  0.7210
 2x COX1 - 4x RPS3   -5.355 2.48 24.0  -2.158  0.2932
 4x COX1 - 2x RPS3    3.112 1.90 24.0   1.639  0.5823
 4x COX1 - 4x RPS3    0.976 2.12 16.0   0.461  0.9969
 2x RPS3 - 4x RPS3   -2.137 2.05 24.0  -1.043  0.8984

Degrees-of-freedom method: kenward-roger 
P value adjustment: tukey method for comparing a family of 6 estimates 

[1] "hybrid chloroplast"
Analysis of Deviance Table (Type III Wald chisquare tests)

Response: mean_copies_per_nuclear genome copy
                Chisq Df Pr(>Chisq)    
(Intercept)   39.2100  1  3.806e-10 ***
chloroplast_gene         1.6921  3     0.6387    
ploidy         1.6238  1     0.2026    
chloroplast_gene:ploidy  2.1694  3     0.5380    
---
Signif. codes:  0 ‘***’ 0.001 ‘**’ 0.01 ‘*’ 0.05 ‘.’ 0.1 ‘ ’ 1
$emmeans
 ploidy chloroplast_gene emmean   SE df lower.CL upper.CL
 2x     ATPI      208 34.7 27      137      279
 4x     ATPI      268 33.9 27      199      338
 2x     NDHB      188 23.5 27      140      236
 4x     NDHB      285 29.0 27      226      345
 2x     PETA      158 23.5 27      110      207
 4x     PETA      182 25.8 27      130      235
 2x     PSBD      178 26.0 27      125      232
 4x     PSBD      221 33.9 27      152      291

Degrees-of-freedom method: kenward-roger 
Confidence level used: 0.95 

$contrasts
 contrast          estimate   SE   df t.ratio p.value
 2x ATPI - 4x ATPI   -59.93 48.5 27.0  -1.235  0.9138
 2x ATPI - 2x NDHB    20.12 41.9 22.7   0.480  0.9997
 2x ATPI - 4x NDHB   -77.16 45.2 27.0  -1.707  0.6826
 2x ATPI - 2x PETA    49.89 41.9 22.7   1.191  0.9265
 2x ATPI - 4x PETA    25.77 43.2 27.0   0.597  0.9986
 2x ATPI - 2x PSBD    29.95 43.0 21.8   0.696  0.9962
 2x ATPI - 4x PSBD   -13.09 48.5 27.0  -0.270  1.0000
 4x ATPI - 2x NDHB    80.05 41.3 27.0   1.939  0.5377
 4x ATPI - 4x NDHB   -17.24 44.4 20.6  -0.388  0.9999
 4x ATPI - 2x PETA   109.82 41.3 27.0   2.661  0.1784
 4x ATPI - 4x PETA    85.70 42.6 21.8   2.012  0.4967
 4x ATPI - 2x PSBD    89.88 42.8 27.0   2.102  0.4385
 4x ATPI - 4x PSBD    46.84 47.0 19.0   0.996  0.9695
 2x NDHB - 4x NDHB   -97.28 37.3 27.0  -2.607  0.1968
 2x NDHB - 2x PETA    29.77 33.3 19.0   0.895  0.9830
 2x NDHB - 4x PETA     5.65 34.9 27.0   0.162  1.0000
 2x NDHB - 2x PSBD     9.83 35.1 20.0   0.280  1.0000
 2x NDHB - 4x PSBD   -33.21 41.3 27.0  -0.805  0.9914
 4x NDHB - 2x PETA   127.05 37.3 27.0   3.405  0.0377
 4x NDHB - 4x PETA   102.94 38.8 20.2   2.655  0.1932
 4x NDHB - 2x PSBD   107.11 38.9 27.0   2.750  0.1507
 4x NDHB - 4x PSBD    64.07 44.4 20.6   1.444  0.8269
 2x PETA - 4x PETA   -24.12 34.9 27.0  -0.691  0.9966
 2x PETA - 2x PSBD   -19.94 35.1 20.0  -0.569  0.9989
 2x PETA - 4x PSBD   -62.98 41.3 27.0  -1.526  0.7872
 4x PETA - 2x PSBD     4.18 36.6 27.0   0.114  1.0000
 4x PETA - 4x PSBD   -38.86 42.6 21.8  -0.912  0.9815
 2x PSBD - 4x PSBD   -43.04 42.8 27.0  -1.007  0.9694

Degrees-of-freedom method: kenward-roger 
P value adjustment: tukey method for comparing a family of 8 estimates 

[1] "hybrid mitochondria"
Analysis of Deviance Table (Type III Wald chisquare tests)

Response: mean_copies_per_nuclear genome copy
                Chisq Df Pr(>Chisq)    
(Intercept)   47.8811  1  4.529e-12 ***
mitochondria_gene        0.3359  2   0.845388    
ploidy         8.2987  1   0.003967 ** 
mitochondria_gene:ploidy  3.1569  2   0.206298    
---
Signif. codes:  0 ‘***’ 0.001 ‘**’ 0.01 ‘*’ 0.05 ‘.’ 0.1 ‘ ’ 1
$emmeans
 ploidy mitochondria_gene emmean   SE   df lower.CL upper.CL
 2x     ATP6     8.45 1.22 23.6     5.93     11.0
 4x     ATP6    13.42 1.22 23.6    10.90     15.9
 2x     COX1     9.30 1.49 26.4     6.25     12.4
 4x     COX1    17.50 1.22 23.6    14.98     20.0
 2x     RPS3     9.13 1.22 23.6     6.61     11.7
 4x     RPS3    17.43 1.33 25.1    14.68     20.2

Degrees-of-freedom method: kenward-roger 
Confidence level used: 0.95 

$contrasts
 contrast          estimate   SE   df t.ratio p.value
 2x ATP6 - 4x ATP6  -4.9742 1.73 23.6  -2.881  0.0786
 2x ATP6 - 2x COX1  -0.8538 1.69 18.7  -0.507  0.9953
 2x ATP6 - 4x COX1  -9.0513 1.73 23.6  -5.242  0.0003
 2x ATP6 - 2x RPS3  -0.6806 1.46 17.1  -0.467  0.9967
 2x ATP6 - 4x RPS3  -8.9777 1.81 24.4  -4.966  0.0006
 4x ATP6 - 2x COX1   4.1204 1.92 25.4   2.142  0.2986
 4x ATP6 - 4x COX1  -4.0771 1.46 17.1  -2.799  0.1058
 4x ATP6 - 2x RPS3   4.2936 1.73 23.6   2.487  0.1685
 4x ATP6 - 4x RPS3  -4.0035 1.55 17.8  -2.579  0.1539
 2x COX1 - 4x COX1  -8.1975 1.92 25.4  -4.262  0.0030
 2x COX1 - 2x RPS3   0.1732 1.69 18.7   0.103  1.0000
 2x COX1 - 4x RPS3  -8.1239 2.00 25.9  -4.069  0.0047
 4x COX1 - 2x RPS3   8.3706 1.73 23.6   4.848  0.0008
 4x COX1 - 4x RPS3   0.0736 1.55 17.8   0.047  1.0000
 2x RPS3 - 4x RPS3  -8.2971 1.81 24.4  -4.589  0.0014

Degrees-of-freedom method: kenward-roger 
P value adjustment: tukey method for comparing a family of 6 estimates 
