# Supplementary material for: Restoring cytonuclear harmony: Distinct strategies in Arabidopsis auto‐ and allopolyploids
Source: Plant J. 2025 Aug 28;123(4):e70451. doi: 10.1111/tpj.70451 (PMC12392245; doi:10.1111/tpj.70451)
Supplement: Supplementary file 4 — Data S4. Transcript‐level analysis (Figures 6 and 7). qPCR analysis of transcript levels of selected organelle genes and their interacting nuclear counterparts as well as non‐interacting organelle and nuclear genes in diploids (2×) and tetraploids (4×) of A. thaliana (At), A. lyrata (Al) and their hybrids (AtxAl). [file TPJ-123-0-s009.xlsx]

## Sheet: CHL_Interacting_Al
Data S4. Transcript level analysis (Figures 5 and 6). qPCR analysis of transcript levels of selected organelle genes and their interacting nuclear counterparts as well as noninteracting organelle and nuclear genes in diploids (2x) and tetraploids (4x) of A. thaliana (At), A. lyrata (Al) and their hybrids (AtxAl).
Well	Fluor	Target	Content	Sample	Biological Set Name	Cq
A01	SYBR	PSBD	Unkn	16	2X	14.8542
A03	SYBR	PSBD	Unkn	3	2X	13.1685
A04	SYBR	PSBD	Unkn	4	2X	12.6218
A06	SYBR	PSBD	Unkn	2	2X	18.8779
A09	SYBR	PSBD	Unkn	2	4X	13.7901
A10	SYBR	PSBD	Unkn	15	4X	14.7341
B01	SYBR	PSBD	Unkn	16	2X	14.6111
B03	SYBR	PSBD	Unkn	3	2X	12.2676
B04	SYBR	PSBD	Unkn	4	2X	12.2479
B06	SYBR	PSBD	Unkn	2	2X	17.4726
B09	SYBR	PSBD	Unkn	2	4X	12.644
B10	SYBR	PSBD	Unkn	15	4X	13.5132
C01	SYBR	ATPI	Unkn-01	16	2X	18.4648
C03	SYBR	ATPI	Unkn-03	3	2X	16.5726
C04	SYBR	ATPI	Unkn-04	4	2X	16.6258
C06	SYBR	ATPI	Unkn-06	2	2X	23.126
C09	SYBR	ATPI	Unkn-09	2	4X	17.7073
C10	SYBR	ATPI	Unkn-10	15	4X	17.981
D01	SYBR	ATPI	Unkn-01	16	2X	17.8085
D03	SYBR	ATPI	Unkn-03	3	2X	16.0862
D04	SYBR	ATPI	Unkn-04	4	2X	15.65
D06	SYBR	ATPI	Unkn-06	2	2X	22.6473
D09	SYBR	ATPI	Unkn-09	2	4X	16.2021
D10	SYBR	ATPI	Unkn-10	15	4X	17.0807
E01	SYBR	PETA	Unkn-13	16	2X	17.7223
E03	SYBR	PETA	Unkn-15	3	2X	15.6046
E04	SYBR	PETA	Unkn-16	4	2X	14.9469
E06	SYBR	PETA	Unkn-18	2	2X	20.0986
E09	SYBR	PETA	Unkn-21	9	4X	15.8997
E10	SYBR	PETA	Unkn-22	2	4X	16.8964
F01	SYBR	PETA	Unkn-13	15	2X	17.0501
F03	SYBR	PETA	Unkn-15	3	2X	15.3663
F04	SYBR	PETA	Unkn-16	4	2X	14.933
F06	SYBR	PETA	Unkn-18	2	2X	19.806
F09	SYBR	PETA	Unkn-21	9	4X	15.8943
F10	SYBR	PETA	Unkn-22	2	4X	16.7098
G01	SYBR	MATK	Pos Ctrl	15	2X	17.0561
G03	SYBR	MATK	Pos Ctrl	3	2X	16.2685
G04	SYBR	MATK	Pos Ctrl	4	2X	15.4221
G06	SYBR	MATK	Pos Ctrl	2	2X	20.5457
G09	SYBR	MATK	Pos Ctrl	9	4X	16.7123
G10	SYBR	MATK	Pos Ctrl	2	4X	16.6699
H01	SYBR	MATK	Pos Ctrl	15	2X	16.9542
H03	SYBR	MATK	Pos Ctrl	3	2X	15.9663
H04	SYBR	MATK	Pos Ctrl	4	2X	15.3172
H06	SYBR	MATK	Pos Ctrl	2	2X	20.3843
H09	SYBR	MATK	Pos Ctrl	2	4X	16.4064
H10	SYBR	MATK	Pos Ctrl	15	4X	16.8006

## Sheet: CHL_Interacting_At
Well	Fluor	Target	Content	Sample	Biological Set Name	Cq
A01	SYBR	PSBD	Unkn	1	2X	14.7238
A02	SYBR	PSBD	Unkn	2	2X	14.5455
A03	SYBR	PSBD	Unkn	3	2X	15.0819
A04	SYBR	PSBD	Unkn	4	2X	13.7654
A07	SYBR	PSBD	Unkn	1	4X	13.7566
A08	SYBR	PSBD	Unkn	2	4X	14.4436
A09	SYBR	PSBD	Unkn	3	4X	14.3552
A10	SYBR	PSBD	Unkn	4	4X	13.4988
A11	SYBR	PSBD	Unkn	5	4X	14.6807
A12	SYBR	PSBD	Unkn	6	4X	13.6741
B01	SYBR	PSBD	Unkn	1	2X	14.4363
B02	SYBR	PSBD	Unkn	2	2X	14.081
B03	SYBR	PSBD	Unkn	3	2X	15.0614
B04	SYBR	PSBD	Unkn	4	2X	13.6664
B07	SYBR	PSBD	Unkn	1	4X	13.9638
B08	SYBR	PSBD	Unkn	2	4X	14.5212
B09	SYBR	PSBD	Unkn	3	4X	14.4786
B10	SYBR	PSBD	Unkn	4	4X	13.7034
B11	SYBR	PSBD	Unkn	5	4X	14.3034
B12	SYBR	PSBD	Unkn	6	4X	13.8799
C01	SYBR	ATPI	Unkn	1	2X	17.1003
C03	SYBR	ATPI	Unkn	3	2X	17.5629
C04	SYBR	ATPI	Unkn	4	2X	16.5224
C07	SYBR	ATPI	Unkn	1	4X	17.4704
C08	SYBR	ATPI	Unkn	2	4X	17.5128
C09	SYBR	ATPI	Unkn	3	4X	17.1021
C10	SYBR	ATPI	Unkn	4	4X	16.0562
C11	SYBR	ATPI	Unkn	5	4X	17.6542
C12	SYBR	ATPI	Unkn	6	4X	16.4476
D01	SYBR	ATPI	Unkn	1	2X	16.8745
D02	SYBR	ATPI	Unkn	2	2X	16.8337
D03	SYBR	ATPI	Unkn	3	2X	17.5412
D04	SYBR	ATPI	Unkn	4	2X	16.3657
D07	SYBR	ATPI	Unkn	1	4X	17.3943
D08	SYBR	ATPI	Unkn	2	4X	17.3241
D09	SYBR	ATPI	Unkn	3	4X	17.2629
D10	SYBR	ATPI	Unkn	4	4X	15.8651
D11	SYBR	ATPI	Unkn	5	4X	17.7271
D12	SYBR	ATPI	Unkn	6	4X	15.7202
E01	SYBR	PETA	Unkn	1	2X	16.9263
E02	SYBR	PETA	Unkn	2	2X	17.0488
E03	SYBR	PETA	Unkn	3	2X	17.6947
E04	SYBR	PETA	Unkn	4	2X	16.762
E07	SYBR	PETA	Unkn	1	4X	17.1372
E08	SYBR	PETA	Unkn	2	4X	16.8398
E09	SYBR	PETA	Unkn	3	4X	16.2376
E10	SYBR	PETA	Unkn	4	4X	16.0469
E12	SYBR	PETA	Unkn	6	4X	16.9084
F01	SYBR	PETA	Unkn	1	2X	17.065
F02	SYBR	PETA	Unkn	2	2X	17.068
F03	SYBR	PETA	Unkn	3	2X	17.613
F04	SYBR	PETA	Unkn	4	2X	16.7765
F07	SYBR	PETA	Unkn	1	4X	17.0707
F08	SYBR	PETA	Unkn	2	4X	16.8143
F09	SYBR	PETA	Unkn	3	4X	17.0409
F10	SYBR	PETA	Unkn	4	4X	16.1504
F12	SYBR	PETA	Unkn	6	4X	16.5452
G01	SYBR	MATK	Pos Ctrl	1	2X	16.5434
G04	SYBR	MATK	Pos Ctrl	4	2X	17.2794
G08	SYBR	MATK	Pos Ctrl	2	4X	16.5778
G09	SYBR	MATK	Pos Ctrl	3	4X	18.1016
G10	SYBR	MATK	Pos Ctrl	4	4X	16.0647
G11	SYBR	MATK	Pos Ctrl	5	4X	17.1291
G12	SYBR	MATK	Pos Ctrl	6	4X	17.2138
H01	SYBR	MATK	Pos Ctrl	1	2X	16.3519
H03	SYBR	MATK	Pos Ctrl	3	2X	17.5223
H04	SYBR	MATK	Pos Ctrl	4	2X	17.1502
H07	SYBR	MATK	Pos Ctrl	1	4X	17.7065
H08	SYBR	MATK	Pos Ctrl	2	4X	16.6529
H09	SYBR	MATK	Pos Ctrl	3	4X	17.9236
H12	SYBR	MATK	Pos Ctrl	6	4X	16.8145

## Sheet: MITO_Interacting_At
Well	Fluor	Target	Content	Sample	Biological Set Name	Cq
A01	SYBR	RPS3	Unkn	1	2X	23.8289
A02	SYBR	RPS3	Unkn	2	2X	23.6423
A03	SYBR	RPS3	Unkn	3	2X	23.7757
A04	SYBR	RPS3	Unkn	4	2X	22.8368
A07	SYBR	RPS3	Unkn	1	4X	22.1863
A08	SYBR	RPS3	Unkn	2	4X	24.9957
A09	SYBR	RPS3	Unkn	3	4X	24.3954
A10	SYBR	RPS3	Unkn	4	4X	22.4958
A11	SYBR	RPS3	Unkn	5	4X	24.8105
A12	SYBR	RPS3	Unkn	6	4X	23.6675
B01	SYBR	RPS3	Unkn	1	2X	23.3232
B02	SYBR	RPS3	Unkn	2	2X	23.2962
B03	SYBR	RPS3	Unkn	3	2X	23.565
B04	SYBR	RPS3	Unkn	4	2X	22.7884
B07	SYBR	RPS3	Unkn	1	4X	22.0102
B08	SYBR	RPS3	Unkn	2	4X	22.6153
B09	SYBR	RPS3	Unkn	3	4X	22.764
B10	SYBR	RPS3	Unkn	4	4X	22.7206
B11	SYBR	RPS3	Unkn	5	4X	22.9704
B12	SYBR	RPS3	Unkn	6	4X	22.6382
C01	SYBR	COX1	Unkn	1	2X	22.057
C02	SYBR	COX1	Unkn	2	2X	21.145
C03	SYBR	COX1	Unkn	3	2X	22.3287
C04	SYBR	COX1	Unkn	4	2X	20.3929
C07	SYBR	COX1	Unkn	1	4X	18.6913
C08	SYBR	COX1	Unkn	2	4X	20.7965
C09	SYBR	COX1	Unkn	3	4X	21.2574
C10	SYBR	COX1	Unkn	4	4X	21.3044
C11	SYBR	COX1	Unkn	5	4X	22.8459
C12	SYBR	COX1	Unkn	6	4X	22.7461
D01	SYBR	COX1	Unkn	1	2X	22.6064
D02	SYBR	COX1	Unkn	2	2X	21.6466
D03	SYBR	COX1	Unkn	3	2X	22.6522
D04	SYBR	COX1	Unkn	4	2X	20.6813
D07	SYBR	COX1	Unkn	1	4X	19.3043
D08	SYBR	COX1	Unkn	2	4X	21.6047
D09	SYBR	COX1	Unkn	3	4X	20.4222
D10	SYBR	COX1	Unkn	4	4X	19.6255
D11	SYBR	COX1	Unkn	5	4X	22.0408
D12	SYBR	COX1	Unkn	6	4X	21.048
E01	SYBR	MATR	Pos Ctrl	1	2X	25.6827
E02	SYBR	MATR	Pos Ctrl	2	2X	25.7169
E03	SYBR	MATR	Pos Ctrl	3	2X	26.0946
E04	SYBR	MATR	Pos Ctrl	4	2X	25.4099
E07	SYBR	MATR	Pos Ctrl	1	4X	24.8742
E08	SYBR	MATR	Pos Ctrl	2	4X	25.241
E09	SYBR	MATR	Pos Ctrl	3	4X	25.601
E10	SYBR	MATR	Pos Ctrl	4	4X	25.6513
E11	SYBR	MATR	Pos Ctrl	5	4X	26.0781
E12	SYBR	MATR	Pos Ctrl	6	4X	25.4591
F01	SYBR	MATR	Pos Ctrl	1	2X	25.7069
F02	SYBR	MATR	Pos Ctrl	2	2X	25.7428
F03	SYBR	MATR	Pos Ctrl	3	2X	26.5197
F04	SYBR	MATR	Pos Ctrl	4	2X	25.5667
F07	SYBR	MATR	Pos Ctrl	1	4X	25.0436
F08	SYBR	MATR	Pos Ctrl	2	4X	25.7283
F09	SYBR	MATR	Pos Ctrl	3	4X	26.0449
F10	SYBR	MATR	Pos Ctrl	4	4X	26.3742
F11	SYBR	MATR	Pos Ctrl	5	4X	27.1288
F12	SYBR	MATR	Pos Ctrl	6	4X	25.7727

## Sheet: NUC_Interacting with_CHL_At
Well	Fluor	Target	Content	Sample	Biological Set Name	Cq
A01	SYBR	ACT2	Pos Ctrl-01	1	2X	24.6642
A02	SYBR	ACT2	Pos Ctrl-02	2	2X	24.076
A03	SYBR	ACT2	Pos Ctrl-03	3	2X	24.8008
A04	SYBR	ACT2	Pos Ctrl-04	4	2X	22.4747
A07	SYBR	ACT2	Pos Ctrl-07	1	4X	21.9914
A08	SYBR	ACT2	Pos Ctrl-08	2	4X	23.5043
A09	SYBR	ACT2	Pos Ctrl	3	4X	22.8598
A10	SYBR	ACT2	Pos Ctrl-10	4	4X	22.2468
A11	SYBR	ACT2	Pos Ctrl-11	5	4X	23.5667
A12	SYBR	ACT2	Pos Ctrl-12	6	4X	22.9565
B01	SYBR	ACT2	Pos Ctrl-01	1	2X	24.2576
B02	SYBR	ACT2	Pos Ctrl-02	2	2X	24.642
B03	SYBR	ACT2	Pos Ctrl-03	3	2X	24.6221
B04	SYBR	ACT2	Pos Ctrl-04	4	2X	22.5306
B07	SYBR	ACT2	Pos Ctrl-07	1	4X	22.1719
B08	SYBR	ACT2	Pos Ctrl-08	2	4X	23.3245
B09	SYBR	ACT2	Pos Ctrl-09	3	4X	22.2371
B10	SYBR	ACT2	Pos Ctrl-10	4	4X	22.5037
B11	SYBR	ACT2	Pos Ctrl-11	5	4X	23.7724
B12	SYBR	ACT2	Pos Ctrl-12	6	4X	22.8001
C01	SYBR	ATPC1	Unkn-01	1	2X	23.5434
C02	SYBR	ATPC1	Unkn-02	2	2X	23.2617
C03	SYBR	ATPC1	Unkn-03	3	2X	23.2511
C04	SYBR	ATPC1	Unkn-04	4	2X	21.7401
C07	SYBR	ATPC1	Unkn-07	1	4X	22.5301
C08	SYBR	ATPC1	Unkn-08	2	4X	22.4669
C09	SYBR	ATPC1	Unkn-09	3	4X	24.0804
C10	SYBR	ATPC1	Unkn-10	4	4X	21.7146
C11	SYBR	ATPC1	Unkn-11	5	4X	23.8693
C12	SYBR	ATPC1	Unkn-12	6	4X	22.4766
D01	SYBR	ATPC1	Unkn-01	1	2X	23.7263
D02	SYBR	ATPC1	Unkn-02	2	2X	23.4816
D03	SYBR	ATPC1	Unkn-03	3	2X	23.373
D04	SYBR	ATPC1	Unkn-04	4	2X	21.5938
D07	SYBR	ATPC1	Unkn-07	1	4X	22.7793
D08	SYBR	ATPC1	Unkn-08	2	4X	21.9408
D09	SYBR	ATPC1	Unkn-09	3	4X	23.2845
D10	SYBR	ATPC1	Unkn-10	4	4X	21.6758
D11	SYBR	ATPC1	Unkn-11	5	4X	23.7444
D12	SYBR	ATPC1	Unkn-12	6	4X	22.6616
E01	SYBR	PSBR	Unkn-13	1	2X	21.9489
E02	SYBR	PSBR	Unkn-14	2	2X	21.9053
E03	SYBR	PSBR	Unkn-15	3	2X	21.5651
E04	SYBR	PSBR	Unkn-16	4	2X	20.553
E07	SYBR	PSBR	Unkn-19	1	4X	20.8403
E08	SYBR	PSBR	Unkn-20	2	4X	20.9612
E09	SYBR	PSBR	Unkn-21	3	4X	21.509
E10	SYBR	PSBR	Unkn-22	4	4X	19.8003
E11	SYBR	PSBR	Unkn-23	5	4X	21.5677
E12	SYBR	PSBR	Unkn-24	6	4X	21.1093
F01	SYBR	PSBR	Unkn-13	1	2X	21.7477
F02	SYBR	PSBR	Unkn-14	2	2X	21.746
F03	SYBR	PSBR	Unkn-15	3	2X	21.6144
F04	SYBR	PSBR	Unkn-16	4	2X	20.1571
F07	SYBR	PSBR	Unkn-19	1	4X	20.7965
F08	SYBR	PSBR	Unkn-20	2	4X	20.9452
F09	SYBR	PSBR	Unkn-21	3	4X	21.4316
F10	SYBR	PSBR	Unkn-22	4	4X	19.6369
F11	SYBR	PSBR	Unkn-23	5	4X	21.6934
F12	SYBR	PSBR	Unkn-24	6	4X	20.9116
G01	SYBR	PETC	Unkn-25	1	2X	21.5069
G02	SYBR	PETC	Unkn-26	2	2X	21.6987
G03	SYBR	PETC	Unkn-27	3	2X	21.4571
G04	SYBR	PETC	Unkn-28	4	2X	20.4445
G07	SYBR	PETC	Unkn-31	1	4X	20.9573
G08	SYBR	PETC	Unkn-32	2	4X	20.8068
G09	SYBR	PETC	Unkn-33	3	4X	21.6295
G10	SYBR	PETC	Unkn-34	4	4X	19.8495
G11	SYBR	PETC	Unkn-35	5	4X	21.7879
H01	SYBR	PETC	Unkn-25	1	2X	21.5687
H02	SYBR	PETC	Unkn-26	2	2X	21.7431
H03	SYBR	PETC	Unkn-27	3	2X	21.5543
H04	SYBR	PETC	Unkn-28	4	2X	20.3807
H07	SYBR	PETC	Unkn-31	1	4X	20.8825
H08	SYBR	PETC	Unkn-32	2	4X	20.905
H09	SYBR	PETC	Unkn-33	3	4X	21.6701
H10	SYBR	PETC	Unkn-34	4	4X	19.7965
H11	SYBR	PETC	Unkn-35	5	4X	21.794

## Sheet: NUC_Interacting with_MITO_At
Well	Fluor	Target	Content	Sample	Biological Set Name	Cq
A01	SYBR	BL33M	Unkn	1	2X	24.8305
A02	SYBR	BL33M	Unkn	2	2X	24.8295
A03	SYBR	BL33M	Unkn	3	2X	24.7185
A04	SYBR	BL33M	Unkn	4	2X	23.7502
A07	SYBR	BL33M	Unkn	1	4X	25.957
A08	SYBR	BL33M	Unkn	2	4X	26.8373
A09	SYBR	BL33M	Unkn	3	4X	25.8993
A10	SYBR	BL33M	Unkn	4	4X	25.7589
A11	SYBR	BL33M	Unkn	5	4X	26.7908
B01	SYBR	BL33M	Unkn	1	2X	21.6533
B02	SYBR	BL33M	Unkn	2	2X	21.6689
B03	SYBR	BL33M	Unkn	3	2X	21.6274
B07	SYBR	BL33M	Unkn	1	4X	23.8334
B08	SYBR	BL33M	Unkn	2	4X	24.6739
B09	SYBR	BL33M	Unkn	3	4X	24.7757
B10	SYBR	BL33M	Unkn	4	4X	24.7508
B11	SYBR	BL33M	Unkn	5	4X	23.7573
B12	SYBR	BL33M	Unkn	6	4X	26.5976
C01	SYBR	COX10	Unkn	1	2X	21.7542
C02	SYBR	COX10	Unkn	2	2X	22.6411
C03	SYBR	COX10	Unkn	3	2X	20.7846
C04	SYBR	COX10	Unkn	4	2X	20.9653
C07	SYBR	COX10	Unkn	1	4X	24.8797
C08	SYBR	COX10	Unkn	2	4X	23.0753
C09	SYBR	COX10	Unkn	3	4X	20.6451
C10	SYBR	COX10	Unkn	4	4X	22.7521
C11	SYBR	COX10	Unkn	5	4X	21.8692
C12	SYBR	COX10	Unkn	6	4X	22.3378
D01	SYBR	COX10	Unkn	1	2X	22.4771
D02	SYBR	COX10	Unkn	2	2X	22.9275
D03	SYBR	COX10	Unkn	3	2X	22.4153
D04	SYBR	COX10	Unkn	4	2X	21.9446
D07	SYBR	COX10	Unkn	1	4X	26.0282
D08	SYBR	COX10	Unkn	2	4X	25.7124
D09	SYBR	COX10	Unkn	3	4X	22.4936
D10	SYBR	COX10	Unkn	4	4X	23.077
D11	SYBR	COX10	Unkn	5	4X	23.7552
D12	SYBR	COX10	Unkn	6	4X	23.0018
E01	SYBR	ACT2	Pos Ctrl	1	2X	23.2672
E02	SYBR	ACT2	Pos Ctrl	2	2X	24.0592
E03	SYBR	ACT2	Pos Ctrl	3	2X	22.6256
E04	SYBR	ACT2	Pos Ctrl	4	2X	22.6973
E07	SYBR	ACT2	Pos Ctrl	1	4X	24.6309
E08	SYBR	ACT2	Pos Ctrl	2	4X	23.7953
E09	SYBR	ACT2	Pos Ctrl	3	4X	22.6287
E10	SYBR	ACT2	Pos Ctrl	4	4X	23.9526
E11	SYBR	ACT2	Pos Ctrl	5	4X	23.5106
E12	SYBR	ACT2	Pos Ctrl	6	4X	23.8277
F01	SYBR	ACT2	Pos Ctrl	1	2X	23.6304
F02	SYBR	ACT2	Pos Ctrl	2	2X	24.8299
F03	SYBR	ACT2	Pos Ctrl	3	2X	23.6399
F04	SYBR	ACT2	Pos Ctrl	4	2X	23.0076
F07	SYBR	ACT2	Pos Ctrl	1	4X	25.5699
F08	SYBR	ACT2	Pos Ctrl	2	4X	24.8394
F09	SYBR	ACT2	Pos Ctrl	3	4X	24.386
F10	SYBR	ACT2	Pos Ctrl	4	4X	24.8393
F11	SYBR	ACT2	Pos Ctrl	5	4X	24.2327
F12	SYBR	ACT2	Pos Ctrl	6	4X	24.8385

## Sheet: NUC_Interacting with_MITO_C4_At
Well	Fluor	Target	Content	Sample	Biological Set Name	Cq
A01	SYBR	COX10	Unkn	1	2X	24.2746
A02	SYBR	COX10	Unkn	2	2X	23.949
A03	SYBR	COX10	Unkn	3	2X	24.7905
A04	SYBR	COX10	Unkn	4	2X	23.4054
A05	SYBR	COX10	Unkn	5	2X	24.7499
A06	SYBR	COX10	Unkn	6	2X	26.0218
A07	SYBR	COX10	Unkn	1	4X	22.3017
A08	SYBR	COX10	Unkn	2	4X	24.2504
A09	SYBR	COX10	Unkn	3	4X	23.3405
A10	SYBR	COX10	Unkn	4	4X	21.4519
A11	SYBR	COX10	Unkn	5	4X	22.3839
A12	SYBR	COX10	Unkn	6	4X	21.6266
B01	SYBR	COX10	Unkn	1	2X	24.0873
B02	SYBR	COX10	Unkn	2	2X	23.8384
B03	SYBR	COX10	Unkn	3	2X	24.688
B04	SYBR	COX10	Unkn	4	2X	22.9395
B05	SYBR	COX10	Unkn	5	2X	24.3254
B06	SYBR	COX10	Unkn	6	2X	24.7757
B07	SYBR	COX10	Unkn	1	4X	20.6785
B08	SYBR	COX10	Unkn	2	4X	22.7811
B09	SYBR	COX10	Unkn	3	4X	22.3857
B10	SYBR	COX10	Unkn	4	4X	20.3976
B11	SYBR	COX10	Unkn	5	4X	20.6347
B12	SYBR	COX10	Unkn	6	4X	20.9426
C01	SYBR	BL33M	Unkn	1	2X	27.0975
C02	SYBR	BL33M	Unkn	2	2X	27.3336
C03	SYBR	BL33M	Unkn	3	2X	27.2371
C04	SYBR	BL33M	Unkn	4	2X	27.3773
C05	SYBR	BL33M	Unkn	5	2X	28.6205
C06	SYBR	BL33M	Unkn	6	2X	28.0385
C07	SYBR	BL33M	Unkn	1	4X	27.1721
C08	SYBR	BL33M	Unkn	2	4X	27.6675
C09	SYBR	BL33M	Unkn	3	4X	27.3081
C10	SYBR	BL33M	Unkn	4	4X	26.2451
C11	SYBR	BL33M	Unkn	5	4X	27.5204
D01	SYBR	BL33M	Unkn	1	2X	26.8659
D02	SYBR	BL33M	Unkn	2	2X	26.899
D03	SYBR	BL33M	Unkn	3	2X	26.6631
D04	SYBR	BL33M	Unkn	4	2X	26.7154
D05	SYBR	BL33M	Unkn	5	2X	27.5172
D06	SYBR	BL33M	Unkn	6	2X	27.9653
D07	SYBR	BL33M	Unkn	1	4X	25.6772
D08	SYBR	BL33M	Unkn	2	4X	27.5418
D09	SYBR	BL33M	Unkn	3	4X	27.0224
D10	SYBR	BL33M	Unkn	4	4X	25.8121
D11	SYBR	BL33M	Unkn	5	4X	27.2707
D12	SYBR	BL33M	Unkn	6	4X	27.0302
E01	SYBR	ACT2	Pos Ctrl	1	2X	30.0239
E02	SYBR	ACT2	Pos Ctrl	2	2X	29.8025
E03	SYBR	ACT2	Pos Ctrl	3	2X	29.9687
E04	SYBR	ACT2	Pos Ctrl	4	2X	29.4683
E05	SYBR	ACT2	Pos Ctrl	5	2X	30.6091
E07	SYBR	ACT2	Pos Ctrl	1	4X	27.2228
E08	SYBR	ACT2	Pos Ctrl	2	4X	27.8798
E09	SYBR	ACT2	Pos Ctrl	3	4X	27.9922
E10	SYBR	ACT2	Pos Ctrl	4	4X	26.2384
E11	SYBR	ACT2	Pos Ctrl	5	4X	26.5263
E12	SYBR	ACT2	Pos Ctrl	6	4X	25.956
F01	SYBR	ACT2	Pos Ctrl	1	2X	29.7888
F02	SYBR	ACT2	Pos Ctrl	2	2X	29.8304
F03	SYBR	ACT2	Pos Ctrl	3	2X	30.1044
F05	SYBR	ACT2	Pos Ctrl	5	2X	30.0044
F06	SYBR	ACT2	Pos Ctrl	6	2X	30.9318
F07	SYBR	ACT2	Pos Ctrl	1	4X	26.4457
F08	SYBR	ACT2	Pos Ctrl	2	4X	27.9646
F09	SYBR	ACT2	Pos Ctrl	3	4X	27.853
F10	SYBR	ACT2	Pos Ctrl	4	4X	25.575
F11	SYBR	ACT2	Pos Ctrl	5	4X	26.5996
F12	SYBR	ACT2	Pos Ctrl	6	4X	25.5303

## Sheet: MITO_Interacting_AtC4
Well	Fluor	Target	Content	Sample	Biological Set Name	Cq
A01	SYBR	RPS3	Unkn	1	2X	23.8753
A02	SYBR	RPS3	Unkn	2	2X	23.1489
A03	SYBR	RPS3	Unkn	3	2X	24.3934
A04	SYBR	RPS3	Unkn	4	2X	23.2764
A07	SYBR	RPS3	Unkn	1	4X	20.939
A08	SYBR	RPS3	Unkn	2	4X	21.5755
A09	SYBR	RPS3	Unkn	3	4X	21.9009
A10	SYBR	RPS3	Unkn	4	4X	20.8389
A12	SYBR	RPS3	Unkn	5	4X	20.5021
B01	SYBR	RPS3	Unkn	1	2X	23.7102
B02	SYBR	RPS3	Unkn	2	2X	22.6292
B03	SYBR	RPS3	Unkn	3	2X	23.8268
B04	SYBR	RPS3	Unkn	4	2X	22.8263
B07	SYBR	RPS3	Unkn	1	4X	20.1699
B08	SYBR	RPS3	Unkn	2	4X	20.9904
B09	SYBR	RPS3	Unkn	3	4X	20.9146
B10	SYBR	RPS3	Unkn	4	4X	19.6969
B11	SYBR	RPS3	Unkn	5	4X	20.1427
B12	SYBR	RPS3	Unkn	6	4X	19.6941
C01	SYBR	COX1	Unkn	1	2X	22.7715
C02	SYBR	COX1	Unkn	2	2X	21.9694
C03	SYBR	COX1	Unkn	3	2X	23.5719
C04	SYBR	COX1	Unkn	4	2X	20.8942
C07	SYBR	COX1	Unkn	1	4X	19.2255
C08	SYBR	COX1	Unkn	2	4X	21.4543
C09	SYBR	COX1	Unkn	3	4X	20.2352
C10	SYBR	COX1	Unkn	4	4X	17.5574
C11	SYBR	COX1	Unkn	5	4X	17.837
C12	SYBR	COX1	Unkn	6	4X	18.0038
D01	SYBR	COX1	Unkn	1	2X	22.1937
D02	SYBR	COX1	Unkn	2	2X	20.8646
D03	SYBR	COX1	Unkn	3	2X	22.5896
D04	SYBR	COX1	Unkn	4	2X	20.2263
D07	SYBR	COX1	Unkn	1	4X	17.3984
D08	SYBR	COX1	Unkn	2	4X	20.626
D09	SYBR	COX1	Unkn	3	4X	19.6595
D10	SYBR	COX1	Unkn	4	4X	17.1039
D11	SYBR	COX1	Unkn	5	4X	17.6207
D12	SYBR	COX1	Unkn	6	4X	17.6813
E01	SYBR	MATR	Pos Ctrl	1	2X	25.6498
E02	SYBR	MATR	Pos Ctrl	2	2X	24.8823
E03	SYBR	MATR	Pos Ctrl	3	2X	26.824
E04	SYBR	MATR	Pos Ctrl	4	2X	25.6476
E07	SYBR	MATR	Pos Ctrl	1	4X	21.9334
E08	SYBR	MATR	Pos Ctrl	2	4X	23.7834
E09	SYBR	MATR	Pos Ctrl	3	4X	23.0234
E10	SYBR	MATR	Pos Ctrl	4	4X	21.3547
E11	SYBR	MATR	Pos Ctrl	5	4X	22.6174
E12	SYBR	MATR	Pos Ctrl	6	4X	22.2327
F01	SYBR	MATR	Pos Ctrl	1	2X	25.3287
F02	SYBR	MATR	Pos Ctrl	2	2X	24.9409
F03	SYBR	MATR	Pos Ctrl	3	2X	26.5694
F04	SYBR	MATR	Pos Ctrl	4	2X	24.7883
F07	SYBR	MATR	Pos Ctrl	1	4X	21.7226
F08	SYBR	MATR	Pos Ctrl	2	4X	23.48
F09	SYBR	MATR	Pos Ctrl	3	4X	23.0455
F10	SYBR	MATR	Pos Ctrl	4	4X	21.3053
F11	SYBR	MATR	Pos Ctrl	5	4X	22.4426
F12	SYBR	MATR	Pos Ctrl	6	4X	21.9721

## Sheet: NUC_Interacting with_CHL_AtC4
Well	Fluor	Target	Content	Sample	Biological Set Name	Cq
A01	SYBR	ACT2	Pos Ctrl-01	1	2X	23.6686
A03	SYBR	ACT2	Pos Ctrl-03	3	2X	22.0096
A04	SYBR	ACT2	Pos Ctrl-04	4	2X	21.7156
A07	SYBR	ACT2	Pos Ctrl-07	1	4x	21.2216
A08	SYBR	ACT2	Pos Ctrl-08	2	4x	21.5996
A09	SYBR	ACT2	Pos Ctrl	3	4x	22.6201
A10	SYBR	ACT2	Pos Ctrl-10	4	4x	19.6345
A12	SYBR	ACT2	Pos Ctrl-12	6	4x	20.0655
B01	SYBR	ACT2	Pos Ctrl-01	1	2X	21.146
B02	SYBR	ACT2	Pos Ctrl-02	2	2X	23.2063
B03	SYBR	ACT2	Pos Ctrl-03	3	2X	23.4007
B04	SYBR	ACT2	Pos Ctrl-04	4	2X	22.0334
B07	SYBR	ACT2	Pos Ctrl-07	1	4x	20.7835
B08	SYBR	ACT2	Pos Ctrl-08	2	4x	22.0799
B09	SYBR	ACT2	Pos Ctrl-09	3	4x	21.8342
B10	SYBR	ACT2	Pos Ctrl-10	4	4x	19.8019
B11	SYBR	ACT2	Pos Ctrl-11	5	4x	19.8954
B12	SYBR	ACT2	Pos Ctrl-12	6	4x	21.4961
C01	SYBR	PSBR	Unkn-01	1	2X	21.5506
C02	SYBR	PSBR	Unkn-02	2	2X	20.9016
C03	SYBR	PSBR	Unkn-03	3	2X	21.496
C04	SYBR	PSBR	Unkn-04	4	2X	20.6143
C07	SYBR	PSBR	Unkn-07	1	4x	20.254
C08	SYBR	PSBR	Unkn-08	2	4x	21.6167
C09	SYBR	PSBR	Unkn-09	3	4x	21.891
C10	SYBR	PSBR	Unkn-10	4	4x	19.4536
C11	SYBR	PSBR	Unkn-11	5	4x	21.3948
C12	SYBR	PSBR	Unkn-12	6	4x	20.2962
D01	SYBR	PSBR	Unkn-01	1	2X	21.214
D02	SYBR	PSBR	Unkn-02	2	2X	21.003
D03	SYBR	PSBR	Unkn-03	3	2X	21.2659
D04	SYBR	PSBR	Unkn-04	4	2X	20.5253
D07	SYBR	PSBR	Unkn-07	1	4x	20.4703
D08	SYBR	PSBR	Unkn-08	2	4x	21.6496
D09	SYBR	PSBR	Unkn-09	3	4x	21.6486
D10	SYBR	PSBR	Unkn-10	4	4x	19.5782
D11	SYBR	PSBR	Unkn-11	5	4x	21.5522
E02	SYBR	ATPC1	Unkn-14	2	2X	22.242
E03	SYBR	ATPC1	Unkn-15	3	2X	23.6548
E04	SYBR	ATPC1	Unkn-16	4	2X	22.0362
E07	SYBR	ATPC1	Unkn-19	1	4x	20.457
E08	SYBR	ATPC1	Unkn-20	2	4x	23.0496
E09	SYBR	ATPC1	Unkn-21	3	4x	22.8912
E10	SYBR	ATPC1	Unkn-22	4	4x	20.0309
E11	SYBR	ATPC1	Unkn-23	5	4x	22.7716
E12	SYBR	ATPC1	Unkn-24	6	4x	20.6832
F01	SYBR	ATPC1	Unkn-13	1	2X	20.6774
F02	SYBR	ATPC1	Unkn-14	2	2X	22.8262
F04	SYBR	ATPC1	Unkn-16	4	2X	22.077
F07	SYBR	ATPC1	Unkn-19	1	4x	20.8682
F08	SYBR	ATPC1	Unkn-20	2	4x	22.8098
F09	SYBR	ATPC1	Unkn-21	3	4x	23.2436
F10	SYBR	ATPC1	Unkn-22	4	4x	20.4791
F11	SYBR	ATPC1	Unkn-23	5	4x	23.4252
F12	SYBR	ATPC1	Unkn-24	6	4x	21.7413
G01	SYBR	PETC	Unkn-25	1	2X	19.0357
G03	SYBR	PETC	Unkn-27	3	2X	20.9757
G04	SYBR	PETC	Unkn-28	4	2X	20.2505
G07	SYBR	PETC	Unkn-31	1	4x	19.2747
G08	SYBR	PETC	Unkn-32	2	4x	20.8046
G09	SYBR	PETC	Unkn-33	3	4x	20.9282
G10	SYBR	PETC	Unkn-34	4	4x	18.1885
G11	SYBR	PETC	Unkn-35	5	4x	20.7289
G12	SYBR	PETC	Unkn-36	6	4x	19.4846
H01	SYBR	PETC	Unkn-25	1	2X	19.2285
H02	SYBR	PETC	Unkn-26	2	2X	20.1532
H04	SYBR	PETC	Unkn-28	4	2X	20.4068
H08	SYBR	PETC	Unkn-32	2	4x	20.9565
H09	SYBR	PETC	Unkn-33	3	4x	20.9074
H10	SYBR	PETC	Unkn-34	4	4x	18.2982
H12	SYBR	PETC	Unkn-36	6	4x	19.2275

## Sheet: CHL_Interacting_AtC4
Well	Fluor	Target	Content	Sample	Biological Set Name	Cq
A01	SYBR	MATK	Pos Ctrl-01	1	2X	18.1986
A02	SYBR	MATK	Pos Ctrl-02	2	2X	19.9727
A03	SYBR	MATK	Pos Ctrl-03	3	2X	20.3915
A04	SYBR	MATK	Pos Ctrl-04	4	2X	19.0062
A07	SYBR	MATK	Pos Ctrl-07	1	4x C4	15.9516
A08	SYBR	MATK	Pos Ctrl-08	2	4x C4	17.8103
A09	SYBR	MATK	Pos Ctrl-09	3	4x C4	17.4503
A10	SYBR	MATK	Pos Ctrl-10	4	4x C4	15.2005
A11	SYBR	MATK	Pos Ctrl-11	5	4x C4	17.0412
A12	SYBR	MATK	Pos Ctrl-12	6	4x C4	19.8086
B01	SYBR	MATK	Pos Ctrl-01	1	2X	18.1396
B02	SYBR	MATK	Pos Ctrl-02	2	2X	19.8729
B03	SYBR	MATK	Pos Ctrl-03	3	2X	20.0137
B04	SYBR	MATK	Pos Ctrl-04	4	2X	19.0767
B07	SYBR	MATK	Pos Ctrl-07	1	4x C4	15.9632
B08	SYBR	MATK	Pos Ctrl-08	2	4x C4	17.8435
B09	SYBR	MATK	Pos Ctrl-09	3	4x C4	17.5518
B10	SYBR	MATK	Pos Ctrl-10	4	4x C4	15.3081
B11	SYBR	MATK	Pos Ctrl-11	5	4x C4	16.9425
B12	SYBR	MATK	Pos Ctrl-12	6	4x C4	19.5511
C01	SYBR	PSBD	Unkn-01	1	2X	16.6939
C02	SYBR	PSBD	Unkn-02	2	2X	16.5506
C03	SYBR	PSBD	Unkn-03	3	2X	17.5715
C04	SYBR	PSBD	Unkn-04	4	2X	16.4567
C07	SYBR	PSBD	Unkn-07	1	4x C4	14.0779
C08	SYBR	PSBD	Unkn-08	2	4x C4	15.9527
C09	SYBR	PSBD	Unkn-09	3	4x C4	15.4599
C10	SYBR	PSBD	Unkn-10	4	4x C4	13.5422
C11	SYBR	PSBD	Unkn-11	5	4x C4	14.0785
C12	SYBR	PSBD	Unkn-12	6	4x C4	16.1649
D01	SYBR	PSBD	Unkn-01	1	2X	16.6385
D02	SYBR	PSBD	Unkn-02	2	2X	16.5694
D03	SYBR	PSBD	Unkn-03	3	2X	17.0071
D04	SYBR	PSBD	Unkn-04	4	2X	16.2853
D07	SYBR	PSBD	Unkn-07	1	4x C4	14.0911
D08	SYBR	PSBD	Unkn-08	2	4x C4	15.8685
D09	SYBR	PSBD	Unkn-09	3	4x C4	15.5104
D10	SYBR	PSBD	Unkn-10	4	4x C4	13.6087
D11	SYBR	PSBD	Unkn-11	5	4x C4	14.1411
D12	SYBR	PSBD	Unkn-12	6	4x C4	16.1494
E01	SYBR	ATPI	Unkn-13	1	2X	18.8558
E02	SYBR	ATPI	Unkn-14	2	2X	19.195
E03	SYBR	ATPI	Unkn-15	3	2X	19.7937
E04	SYBR	ATPI	Unkn-16	4	2X	19.0896
E07	SYBR	ATPI	Unkn-19	1	4x C4	16.8635
E08	SYBR	ATPI	Unkn-20	2	4x C4	18.4024
E09	SYBR	ATPI	Unkn-21	3	4x C4	18.0124
E10	SYBR	ATPI	Unkn-22	4	4x C4	15.9938
E11	SYBR	ATPI	Unkn-23	5	4x C4	16.8407
E12	SYBR	ATPI	Unkn-24	6	4x C4	19.5226
F01	SYBR	ATPI	Unkn-13	1	2X	18.8666
F02	SYBR	ATPI	Unkn-14	2	2X	19.0298
F03	SYBR	ATPI	Unkn-15	3	2X	19.727
F04	SYBR	ATPI	Unkn-16	4	2X	18.8755
F07	SYBR	ATPI	Unkn-19	1	4x C4	16.9089
F08	SYBR	ATPI	Unkn-20	2	4x C4	18.4536
F09	SYBR	ATPI	Unkn-21	3	4x C4	17.9045
F10	SYBR	ATPI	Unkn-22	4	4x C4	15.9687
F11	SYBR	ATPI	Unkn-23	5	4x C4	16.7984
F12	SYBR	ATPI	Unkn-24	6	4x C4	19.3943
G01	SYBR	PETA	Unkn-25	1	2X	18.9444
G02	SYBR	PETA	Unkn-26	2	2X	19.5471
G03	SYBR	PETA	Unkn-27	3	2X	18.5103
G04	SYBR	PETA	Unkn-28	4	2X	18.8001
G07	SYBR	PETA	Unkn-31	1	4x C4	16.4457
G08	SYBR	PETA	Unkn-32	2	4x C4	18.0473
G09	SYBR	PETA	Unkn-33	3	4x C4	17.8095
G10	SYBR	PETA	Unkn-34	4	4x C4	15.2921
G11	SYBR	PETA	Unkn-35	5	4x C4	16.8481
G12	SYBR	PETA	Unkn-36	6	4x C4	17.2856
H01	SYBR	PETA	Unkn-25	1	2X	17.9184
H02	SYBR	PETA	Unkn-26	2	2X	19.4827
H03	SYBR	PETA	Unkn-27	3	2X	18.3918
H04	SYBR	PETA	Unkn-28	4	2X	17.8826
H07	SYBR	PETA	Unkn-31	1	4x C4	15.8169
H08	SYBR	PETA	Unkn-32	2	4x C4	18.1348
H09	SYBR	PETA	Unkn-33	3	4x C4	17.4491
H10	SYBR	PETA	Unkn-34	4	4x C4	15.8282
H12	SYBR	PETA	Unkn-36	5	4x C4	17.786

## Sheet: MITO_Interacting_AtxAl
Well	Fluor	Target	Content	Sample	Biological Set Name	Cq
A01	SYBR	RPS3	Unkn	1	2X	20.0663
A02	SYBR	RPS3	Unkn	2	2X	19.9341
A03	SYBR	RPS3	Unkn	3	2X	20.2083
A04	SYBR	RPS3	Unkn	4	2X	20.6096
A06	SYBR	RPS3	Unkn	6	2X	20.4531
A07	SYBR	RPS3	Unkn	2	4X	20.3432
A09	SYBR	RPS3	Unkn	5	4X	20.6321
B02	SYBR	RPS3	Unkn	2	2X	19.5068
B03	SYBR	RPS3	Unkn	3	2X	19.7779
B04	SYBR	RPS3	Unkn	4	2X	19.691
B05	SYBR	RPS3	Unkn	5	2X	21.0091
B06	SYBR	RPS3	Unkn	6	2X	19.654
B07	SYBR	RPS3	Unkn	2	4X	20.2023
B08	SYBR	RPS3	Unkn	4	4X	20.784
B09	SYBR	RPS3	Unkn	5	4X	20.6525
C01	SYBR	COX1	Unkn	1	2X	17.9965
C02	SYBR	COX1	Unkn	2	2X	17.1733
C03	SYBR	COX1	Unkn	3	2X	17.7207
C04	SYBR	COX1	Unkn	4	2X	18.0002
C05	SYBR	COX1	Unkn	5	2X	20.2773
C06	SYBR	COX1	Unkn	6	2X	17.8428
C07	SYBR	COX1	Unkn	2	4X	18.7465
C08	SYBR	COX1	Unkn	4	4X	19.3672
C09	SYBR	COX1	Unkn	5	4X	17.313
D01	SYBR	COX1	Unkn	1	2X	17.986
D02	SYBR	COX1	Unkn	2	2X	17.1488
D03	SYBR	COX1	Unkn	3	2X	17.6158
D04	SYBR	COX1	Unkn	4	2X	18.0515
D05	SYBR	COX1	Unkn	5	2X	20.0956
D06	SYBR	COX1	Unkn	6	2X	17.7241
D07	SYBR	COX1	Unkn	2	4X	18.6652
D08	SYBR	COX1	Unkn	4	4X	19.1103
D09	SYBR	COX1	Unkn	5	4X	17.0875
E02	SYBR	MATR	Pos Ctrl	2	2X	23.3884
E03	SYBR	MATR	Pos Ctrl	3	2X	22.8542
E04	SYBR	MATR	Pos Ctrl	4	2X	22.6817
E05	SYBR	MATR	Pos Ctrl	5	2X	24.0651
E06	SYBR	MATR	Pos Ctrl	6	2X	22.1808
E07	SYBR	MATR	Pos Ctrl	2	4X	22.4133
E08	SYBR	MATR	Pos Ctrl	4	4X	23.4391
E09	SYBR	MATR	Pos Ctrl	5	4X	22.8802
F01	SYBR	MATR	Pos Ctrl	1	2X	22.1438
F02	SYBR	MATR	Pos Ctrl	2	2X	21.7726
F03	SYBR	MATR	Pos Ctrl	3	2X	22.7206
F04	SYBR	MATR	Pos Ctrl	4	2X	22.5872
F05	SYBR	MATR	Pos Ctrl	5	2X	23.7386
F06	SYBR	MATR	Pos Ctrl	6	2X	22.1973
F07	SYBR	MATR	Pos Ctrl	2	4X	22.5317
F08	SYBR	MATR	Pos Ctrl	4	4X	23.5384
F09	SYBR	MATR	Pos Ctrl	5	4X	22.1989

[truncated: 11 more sheets: NUC_Interacting with_MITO_AtxAl, NUC_Interacting with_CHL_AtxAl, CHL_Interacting_AtxAl, CHL_Non interacting_AtxAl, MITO_Non interacting_AtxAl, CHL_NUC_Non interacting_AtC4, MITO_Al, MITO_NUC_Non interacting_AtC4, CHL_Interacting_AtxAlF3, NUC_Interacting with_CHL_Al, NUC_Interacting with_MITO_Al]
